# Supplementary material for: Evolution of metabolic capabilities and molecular features of diplonemids, kinetoplastids, and euglenids
Source: BMC Biol. 2020 Mar 2;18:23. doi: 10.1186/s12915-020-0754-1 (PMC7052976; doi:10.1186/s12915-020-0754-1)
Supplement: Supplementary file 1 — Additional file 1: Table S1. Genomes and transcriptomes of diplonemid, euglenid and kinetoplstid species analyzed in this study. Naegleria gruberi was used as an outgroup in phylogenomic analysis. Table S2. Genomes and transcriptomes of free-living and parasitic/symbiotic protists used in this study. [file 12915_2020_754_MOESM1_ESM.xlsx]

## Sheet: Table S1
Species	Strain	Group	Lifestyle	Data type	Proteins encoded in the genome/ transcriptome*	% of identified complete universal single-copy orthologs**	KEGG identifiers	Unique KEGG identifiers	KEGG identifiers (metabolic)	Unique KEGG identifiers (metabolic)	Source of data	Download date
Hemistasia phaeocysticola	YPF1303	D	free-living	transcriptome	51735	82.84	7235	3023	3158	1195	this study	-
Rhynchopus humris	YPF1608		parasite with free-living stages	transcriptome	37276	82.51	4740	2611	1838	960	this study	-
Sulcionema specki	YPF1618		free-living	transcriptome	40309	85.1	6121	3041	2457	1147	this study	-
Euglena gracilis	Z	E	free-living	transcriptome	34076	88.45	6150	2957	2486	1107	Ebenezer et al., 2018	-
Eutreptiella gymnastica	NIES-381		free-living	transcriptome	15115	63.37	3184	1887	1321	733	MMETSP	5.06.2017
Rhabdomonas costata	PANT2		free-living	transcriptome	36019	84.49	4608	2376	2376	777	Vladimír Hampl	-
Azumiobodo hoyamushi	Hirose, Nozawa, Kumagai & Kitamura, 2012	Kinetoplastids	parasite	transcriptome	19317	73.27	3344	1976	1346	703	Yazaki et al., 2017	-
Bodo saltans	Konstanz		free-living	genome	18963	75.25	3033	1976	1174	744	Wellcome Trust Sanger Institute	5.06.2017
Leishmania major	Friedlin		parasite	genome	8400	80.2	2693	1845	974	637	TriTryp v.9.0	5.06.2017
Leptomonas pyrrhocoris	H10		parasite	genome	9878	79.21	2953	1878	1089	660	TriTryp v.9.0	5.06.2017
Neobodo designis	CCAP 1951/1		free-living	transcriptome	22804	70.96	3034	1954	1223	731	MMETSP	5.06.2017
Paratrypanosoma confusum	CUL13-MS		parasite	genome	8668	78.55	2432	1859	866	649	TriTryp v.9.0	5.06.2017
Perkinsela sp.	CCAP 1560/4		endosymbiont	genome	5252	62.72	1421	1081	399	314	NCBI Genomes	5.06.2017
Prokinetoplastina sp.	PhM-4		free-living	transcriptome	22389	84.16	7306	2573	2796	909	Patrick Keeling	-
Prokinetoplastina sp.	PhF-6		free-living	transcriptome	31418	85.48	8712	2815	3319	1038	Patrick Keeling	-
Trypanoplasma borreli	Tt-JH		parasite	transcriptome	14087	68.98	2423	1664	1281	578	this study	-
Trypanosoma brucei	TREU927		parasite	genome	11567	79.21	3660	1806	1834	576	TriTryp v.9.0	5.06.2017
Trypanosoma grayi	ANR4		parasite	genome	10591	76.24	2614	1937	958	660	TriTryp v.9.0	5.06.2017
Naegleria gruberi	NEG-M		free-living	genome	15711	-	-	-	-	-	NCBI Genomes	5.06.2017
* in case of transcriptomes CD-HIT-EST software v.4.6.7 was used with the identity threshold of 90% at the protein level; **estimated using BUSCO software v.3
Table S1. Genomes and transcriptomes of diplonemid, euglenid and kinetoplstid species analyzed in this study. Naegleria gruberi was used as an outgroup for the phylogenomic analysis. D, Diplonemids; E, Euglenids.

## Sheet: Table S2
Species	Strain	Lifestyle	Group	Genome size, Mb	protein-coding genes	% of identified complete universal single-copy orthologs*	BlastKoala hits (metabolic)	Unique BlastKoala hits (metabolic)**	Data source	Download date
Acanthamoeba castellanii	Neff	free-living	Amoebozoa	42.02	14974	87.46	1692	1029	NCBI Genome DB	07.09.2017
Acytostelium subglobosum	LB1	free-living	Amoebozoa	31	12686	95.38	1499	954	NCBI Genome DB	07.09.2017
Bodo saltans	Konstanz	free-living	Euglenozoa	39.86	18963	75.25	1174	744	Wellcome Trust Sanger Institute	13.04.2017
Dictyostelium discoideum	AX4	free-living	Amoebozoa	34.21	13315	96.7	1276	913	NCBI Genome DB	07.09.2017
Dictyostelium fasciculatum	SH3	free-living	Amoebozoa	31.02	12165	94.39	1218	902	NCBI Genome DB	07.09.2017
Monosiga brevicollis	MX1	free-living	Opisthokonta	41.71	9203	90.1	1350	1056	NCBI Genome DB	07.09.2017
Naegleria gruberi	NEG-M	free-living	Heterolobosea	40.96	15711	88.45	1427	905	NCBI Genome DB	07.09.2017
Neobodo designis	CCAP 1951/1	free-living	Euglenozoa	-	22804	70.96	1223	731	MMETSP	5.06.2017
Oxytricha trifallax	JRB310	free-living	Alveolata	67.16	24578	89.11	2108	759	NCBI Genome DB	07.09.2017
Paramecium tetraurelia	d4-2	free-living	Alveolata	72.1	39580	86.47	3929	783	NCBI Genome DB	07.09.2017
Polysphondylium pallidum	PN500	free-living	Amoebozoa	32.97	12336	95.71	1326	929	NCBI Genome DB	07.09.2017
Prokinetoplastina sp.	PhM-4	free-living	Euglenozoa	-	22389	84.16	2796	909	Patrick Keeling	-
Prokinetoplastina sp.	PhF-6	free-living	Euglenozoa	-	31418	85.48	3319	1038	Patrick Keeling	-
Reticulomyxa filosa	-	free-living	Rhizaria	101.87	39963	78.88	2007	870	NCBI Genome DB	07.09.2017
Salpingoeca rosetta	ATCC 50818	free-living	Opisthokonta	55.44	11731	94.06	1574	1172	NCBI Genome DB	07.09.2017
Stentor coeruleus	-	free-living	Alveolata	77.83	34494	85.8	3719	748	NCBI Genome DB	07.09.2017
Stylonychia lemnae	130c	free-living	Alveolata	50.16	20740	88.45	1868	772	NCBI Genome DB	07.09.2017
Tetrahymena thermophila	SB210	free-living	Alveolata	103.01	26996	85.15	1965	792	NCBI Genome DB	07.09.2017
Thecamonas trahens	ATCC 50062	free-living	Apusozoa	28.68	10626	89.1	1402	989	NCBI Genome DB	07.09.2017
Thraustotheca clavata	ATCC 34112	free-living	Stramenopiles	39.1	13174	94.72	1624	1021	NCBI Genome DB	07.09.2017
Achlya hypogyna	ATCC 48635	facultative parasite	Stramenopiles	43.4	14406	96.03	1766	1093	NCBI Genome DB	27.09.2017
Albugo candida	Ac Nc2	parasitic	Stramenopiles	34.45	13310	93.73	1636	836	NCBI Genome DB	27.09.2017
Aphanomyces astaci	APO3	parasitic	Stramenopiles	75.84	26259	96.37	2843	1076	NCBI Genome DB	27.09.2017
Babesia bigemina	Bond	parasitic	Alveolata	13.84	5079	75.58	423	368	NCBI Genome DB	2.10.2017
Capsaspora owczarzaki	ATCC 30864	endosymbiotic	Opisthokonta	27.97	8792	95.71	1486	1189	NCBI Genome DB	27.09.2017
Entamoeba histolytica	HM-1:IMSS	parasitic	Amoebozoa	20.84	8163	72.61	848	452	NCBI Genome DB	27.09.2017
Entamoeba invadens	IP1	parasitic	Amoebozoa	40.88	11997	69.64	927	450	NCBI Genome DB	27.09.2017
Giardia intestinalis	DH	parasitic	Fornicata	10.7	5147	51.16	426	315	NCBI Genome DB	4.10.2017
Ichthyophthirius multifiliis	G5	parasitic	Alveolata	48.8	8056	67.33	1363	619	NCBI Genome DB	27.09.2017
Leishmania major	Friedlin	parasitic	Euglenozoa	32.86	8400	80.2	974	637	TriTryp v.9.0	5.06.2017
Leptomonas pyrrhocoris	H10	parasitic	Euglenozoa	30.38	9878	79.21	1089	660	TriTryp v.9.0	5.06.2017
Paratrypanosoma confusum	CUL13-MS	parasitic	Euglenozoa	27.58	8668	78.55	866	649	TriTryp v.9.0	5.06.2017
Perkinsus marinus	ATCC 50983	parasitic	Alveolata	86.61	23654	83.17	2698	789	NCBI Genome DB	27.09.2017
Phytophthora infestans	T30-4	parasitic	Stramenopiles	228.54	17797	94.39	2013	1062	NCBI Genome DB	27.09.2017
Plasmodiophora brassicae		parasitic	Rhizaria	24.05	9727	97.03	1213	905	NCBI Genome DB	27.09.2017
Plasmodium falciparum	3D7	parasitic	Alveolata	23.27	5337	73.6	518	440	NCBI Genome DB	2.10.2017
Sphaeroforma arctica	JP610	parasitic	Opisthokonta	121.63	18730	93.07	1592	1027	NCBI Genome DB	27.09.2017
Spironucleus salmonicida	ATCC 50377	parasitic	Fornicata	12.95	8333	45.87	542	325	NCBI Genome DB	4.10.2017
Symbiodinium microadriaticum	CCMP2467	symbiotic	Alveolata	808.23	43403	73.27	1636	801	NCBI Genome DB	27.09.2017
Trichomonas vaginalis	G3	parasitic	Parabasalia	176.42	59679	74.26	2064	570	NCBI Genome DB	27.09.2017
Trypanosoma brucei	TREU927	parasitic	Euglenozoa	35.83	11567	79.21	1834	576	TriTryp v.9.0	5.06.2017
Table S2. Genomes and transcriptomes of free-living and parasitic/symbiotic protists used in this study.
*estimated using BUSCO software v.3
**reflects the number of metabolic enzymes encoded in the genome/transcriptome
