# Supplementary material for: Evolution of metabolic capabilities and molecular features of diplonemids, kinetoplastids, and euglenids
Source: BMC Biol. 2020 Mar 2;18:23. doi: 10.1186/s12915-020-0754-1 (PMC7052976; doi:10.1186/s12915-020-0754-1)
Supplement: Supplementary file 9 — Additional file 9: Table S3. Enzymes of essential amino acids biosynthesis. Table S4. Enzymes of methionine recycling. Table S5. Enzymes of amino acids degradation. Table S6. Enzymes of purine biosynthesis and salvage. Table S7. Enzymes of pyrimidine biosynthesis. Table S8. Enzymes involved in fatty acid biosynthesis in Euglenozoa. Table S9. Enzymes involved in the digestion of bacterial cell walls in Euglenozoa. Table S10. Euglenozoan enzymes involved in trypanothione biosynthesis and utulization. Table S11. Protein IDs of the components of the pre-replication complex in Euglenozoa. Table S12. Protein IDs for the elements of conventional and kinetoplastid-specific kinetochore machineries. Table S40. Centromeric and other variants of histone H3 identified in Euglenozoa. [file 12915_2020_754_MOESM9_ESM.xlsx]

## Sheet: Table S3
Enzyme/Species	Hemistasia phaeocysticola	Rhynchopus humris	Sulcionema specki	Euglena gracilis	Eutreptiella gymnastica	Rhabdomonas costata	Azumiobodo hoyamushi	Bodo saltans	Leishmania major	Leptomonas pyrrhocoris	Neobodo designis	Paratrypanosoma confusum	Perkinsela sp.	Prokinetoplastina sp. PhF-6	Prokinetoplastina sp. PhM-4	Trypanoplasma borreli	Trypanosoma brucei	Trypanosoma grayi
Histidine biosynthesis
ATP phosphoribosyltransferase	Hpha_TRINITY_DN26614_c0_g1::TRINITY_DN26614_c0_g1_i1::g.85925::m.85925	Rhum_TRINITY_DN14605_c10_g1::Rhum_TRINITY_DN14605_c10_g1_i1::g.103784::m.103784	Sspe_Gene.51177::Locus_28425_Transcript_1_4_Confidence_0.400_Length_786::g.51177::m.51177	Gene.99822::EG_transcript_24458::g.99822::m.99822; Gene.57826::EG_transcript_10604::g.57826::m.57826	Egym_Gene.3224::CAMNT_0000688675::g.3224::m.3224	Rcos_Gene.16223_TR4944_c0_g1_i1_g.16223_m.16223	-	-	-	-	-	-	-	-	-	-	-	-
phosphoribosyl-ATP pyrophosphohydrolase	Hpha_TRINITY_DN11349_c0_g1::TRINITY_DN11349_c0_g1_i1::g.63083::m.63083	Rhum_TRINITY_DN25355_c0_g1::Rhum_TRINITY_DN25355_c0_g1_i1::g.181816::m.181816	Sspe_Gene.39724::Locus_19152_Transcript_1_1_Confidence_1.000_Length_2876::g.39724::m.39724	Gene.137103::EG_transcript_52739::g.137103::m.137103	Egym_Gene.57887::CAMNT_0000679839::g.57887::m.57887	-	-	-	-	-	-	-	-	-	-	-	-	-
phosphoribosyl-AMP cyclohydrolase	Hpha_TRINITY_DN34301_c0_g1::TRINITY_DN34301_c0_g1_i1::g.109620::m.109620	Rhum_TRINITY_DN25355_c0_g1::Rhum_TRINITY_DN25355_c0_g1_i1::g.181816::m.181816	Sspe_Gene.39724::Locus_19152_Transcript_1_1_Confidence_1.000_Length_2876::g.39724::m.39724	Gene.114055::EG_transcript_31973::g.114055::m.114055	Egym_Gene.48720::CAMNT_0000666453::g.48720::m.48720	-	-	-	-	-	-	-	-	-	-	-	-	-
phosphoribosylformimino-5-aminoimidazole carboxamide ribotide isomerase	Hpha_TRINITY_DN20354_c0_g1::TRINITY_DN20354_c0_g1_i1::g.138151::m.138151	Rhum_TRINITY_DN4804_c0_g1::Rhum_TRINITY_DN4804_c0_g1_i1::g.15765::m.15765	Sspe_Gene.114285::Locus_99793_Transcript_1_1_Confidence_1.000_Length_819::g.114285::m.114285	Gene.87211::EG_transcript_19445::g.87211::m.87211	Egym_Gene.20591::CAMNT_0000712191::g.20591::m.20591	-	-	-	-	-	-	-	-	-	-	-	-	-
imidazole glycerol-phosphate synthase	Hpha_TRINITY_DN15653_c2_g1::TRINITY_DN15653_c2_g1_i1::g.99443::m.99443	Rhum_TRINITY_DN14506_c20_g1::Rhum_TRINITY_DN14506_c20_g1_i1::g.95514::m.95514	Sspe_Gene.53121::Locus_29385_Transcript_4_4_Confidence_0.500_Length_1864::g.53121::m.53121	Gene.51672::EG_transcript_9063::g.51672::m.51672	-	Rcos_Gene.66646_TR24083_c0_g1_i1_g.66646_m.66646	-	-	-	-	-	-	-	-	-	-	-	-
imidazoleglycerol-phosphate dehydratase	Hpha_TRINITY_DN18248_c0_g1::TRINITY_DN18248_c0_g1_i1::g.172526::m.172526	Rhum_TRINITY_DN19360_c0_g1::Rhum_TRINITY_DN19360_c0_g1_i1::g.169879::m.169879	Sspe_Gene.118654::Locus_112661_Transcript_1_3_Confidence_0.333_Length_788::g.118654::m.118654	Gene.98931::EG_transcript_24054::g.98931::m.98931	Egym_Gene.21701::CAMNT_0000716797::g.21701::m.21701	Rcos_Gene.120980_TR44835_c0_g1_i2_g.120980_m.120980	-	-	-	-	-	-	-	-	-	-	-	-
histidinol-phosphate aminotransferase	Hpha_TRINITY_DN16119_c1_g2::TRINITY_DN16119_c1_g2_i1::g.3865::m.3865	Rhum_TRINITY_DN20657_c0_g1::Rhum_TRINITY_DN20657_c0_g1_i1::g.171686::m.171686	Sspe_Gene.7966::Locus_2700_Transcript_3_3_Confidence_0.625_Length_726::g.7966::m.7966; Sspe_Gene.67130::Locus_39635_Transcript_1_1_Confidence_1.000_Length_544::g.67130::m.67130	Gene.59992::EG_transcript_11162::g.59992::m.59992	Egym_Gene.3181::CAMNT_0000687893::g.3181::m.3181	-	-	-	-	-	-	-	-	PhF_6_TR37204|c0_g1_i1|m.54832	-	-	-	-
imidazoleglycerol-phosphate dehydratase / histidinol-phosphatase	-	-	-	Gene.81879::EG_transcript_17637::g.81879::m.81879	-	-	-	-	-	-	-	-	-	PhF_6_TR12302|c0_g1_i1|m.19538	-	-	-	-
histidinol dehydrogenase	-	Rhum_TRINITY_DN25355_c0_g1::Rhum_TRINITY_DN25355_c0_g1_i1::g.181816::m.181816	Sspe_Gene.39724::Locus_19152_Transcript_1_1_Confidence_1.000_Length_2876::g.39724::m.39724	Gene.108007::EG_transcript_28473::g.108007::m.108007; Gene.41077::EG_transcript_6602::g.41077::m.41077	Egym_Gene.40176::CAMNT_0000667671::g.40176::m.40176	-	-	-	-	-	-	-	-	-	-	-	-	-
Lysine biosynthesis
diaminopimelate epimerase (dapF)	-	-	-	-	-	-	-	-	-	LpyrH10_02_8100	Ndes_Gene.55619::CAMNT_0016072685::g.55619::m.55619	-	-	PhF_6_TR445|c0_g1_i2|m.170; PhF_6_TR12174|c1_g1_i1|m.19348	-	-	-	-
diaminopimelate decarboxylase (lysA)	Hpha_TRINITY_DN15705_c2_g21::TRINITY_DN15705_c2_g21_i1::g.42142::m.42142; Hpha_TRINITY_DN23831_c0_g1::TRINITY_DN23831_c0_g1_i1::g.109810::m.109810; Hpha_TRINITY_DN29687_c0_g1::TRINITY_DN29687_c0_g1_i1::g.165101::m.165101	-	Sspe_Gene.115154::Locus_102093_Transcript_1_1_Confidence_1.000_Length_544::g.115154::m.115154; Sspe_Gene.13022::Locus_4463_Transcript_1_1_Confidence_1.000_Length_810::g.13022::m.13022; Sspe_Gene.98939::Locus_72345_Transcript_2_2_Confidence_0.750_Length_1419::g.98939::m.98939; Sspe_Gene.2815::Locus_938_Transcript_1_1_Confidence_1.000_Length_1554::g.2815::m.2815	-	-	Rcos_Gene.103258_TR36899_c0_g1_i1_g.103258_m.103258	Ahoya_Gene.12186__c5146_g1_i2__g.12186__m.12186; Ahoya_Gene.39544__c11577_g1_i1__g.39544__m.39544	BS04495	-	LpyrH10_22_0940; LpyrH10_27_0790; LpyrH10_27_0800	Ndes_Gene.49112::CAMNT_0016062245::g.49112::m.49112; Ndes_Gene.53388::CAMNT_0016068557::g.53388::m.53388	-	-	PhF_6_TR29169|c0_g1_i1|m.42646; PhF_6_TR37898|c0_g1_i1|m.56583	PhM_4_TR4451|c0_g1_i1|m.44393; PhM_4_TR6721|c0_g1_i1|m.68583	-	-	-
homocitrate synthase	Hpha_TRINITY_DN9444_c0_g2::TRINITY_DN9444_c0_g2_i1::g.139187::m.139187	Rhum_TRINITY_DN14946_c13_g1::Rhum_TRINITY_DN14946_c13_g1_i1::g.132794::m.132794	Sspe_Gene.56592::Locus_31123_Transcript_1_2_Confidence_0.750_Length_1921::g.56592::m.56592	Gene.29278::EG_transcript_4221::g.29278::m.29278	Egym_Gene.33353::CAMNT_0000704461::g.33353::m.33353	Rcos_Gene.84992_TR30205_c0_g1_i2_g.84992_m.84992	-	-	-	-	-	-	-	-	-	-	-	-
homoaconitase	-	-	-	-	-	-	-	-	-	-	-	-	-	-	-	-	-	-
homoaconitate hydratase	Hpha_TRINITY_DN13018_c0_g2::TRINITY_DN13018_c0_g2_i1::g.68786::m.68786; Hpha_TRINITY_DN15475_c0_g2::TRINITY_DN15475_c0_g2_i1::g.174713::m.174713	Rhum_TRINITY_DN21128_c0_g1::Rhum_TRINITY_DN21128_c0_g1_i1::g.173165::m.173165	Sspe_Gene.116538::Locus_105877_Transcript_1_1_Confidence_1.000_Length_891::g.116538::m.116538; Sspe_Gene.48426::Locus_25200_Transcript_2_3_Confidence_0.400_Length_1334::g.48426::m.48426	Gene.62924::EG_transcript_11950::g.62924::m.62924; Gene.92574::EG_transcript_21446::g.92574::m.92574	Egym_Gene.33125::CAMNT_0000729101::g.33125::m.33125	-	-	-	-	-	-	-	-	-	-	-	-	-
homoisocitrate dehydrogenase	-	-	-	Gene.64541::EG_transcript_12418::g.64541::m.64541; Gene.82068::EG_transcript_17688::g.82068::m.82068	Egym_Gene.16358::CAMNT_0000691205::g.16358::m.16358; Egym_Gene.5780::CAMNT_0000694925::g.5780::m.5780; Egym_Gene.32634::CAMNT_0000709981::g.32634::m.32634; Egym_Gene.29172::CAMNT_0000724441::g.29172::m.29172	Rcos_Gene.813_TR215_c0_g1_i2_g.813_m.813; Rcos_Gene.118951_TR44056_c0_g1_i1_g.118951_m.118951; Rcos_Gene.142058_TR53679_c0_g1_i1_g.142058_m.142058	-	-	-	-	-	-	-	-	-	-	-	-
kynurenine/2-aminoadipate aminotransferase	-	-	-	Gene.51658::EG_transcript_9071::g.51658::m.51658	Egym_Gene.20532::CAMNT_0000710649::g.20532::m.20532	Rcos_Gene.141536_TR53479_c0_g1_i1_g.141536_m.141536	-	-	-	-	-	-	-	-	-	-	-	-
L-2-aminoadipate reductase	Hpha_TRINITY_DN13208_c0_g1::TRINITY_DN13208_c0_g1_i1::g.155002::m.155002	Rhum_TRINITY_DN14637_c17_g1::Rhum_TRINITY_DN14637_c17_g1_i1::g.102700::m.102700	Sspe_Gene.11916::Locus_4051_Transcript_1_1_Confidence_1.000_Length_4796::g.11916::m.11916	Gene.6818::EG_transcript_671::g.6818::m.6818; Gene.8040::EG_transcript_824::g.8040::m.8040	Egym_Gene.46931::CAMNT_0000680809::g.46931::m.46931	Rcos_Gene.96901_TR33523_c0_g1_i1_g.96901_m.96901	-	-	-	-	-	-	-	-	-	-	-	-
saccharopine dehydrogenase (NADP+, L-glutamate forming)	Hpha_TRINITY_DN13387_c0_g1::TRINITY_DN13387_c0_g1_i1::g.95689::m.95689; Hpha_TRINITY_DN16223_c2_g6::TRINITY_DN16223_c2_g6_i1::g.13284::m.13284	Rhum_TRINITY_DN12157_c0_g1::Rhum_TRINITY_DN12157_c0_g1_i1::g.49770::m.49770	Sspe_Gene.28344::Locus_12786_Transcript_1_1_Confidence_1.000_Length_1448::g.28344::m.28344	Gene.62711::EG_transcript_11888::g.62711::m.62711	Egym_Gene.41152::CAMNT_0000666143::g.41152::m.41152	-	-	-	-	-	-	-	-	-	-	-	-	-
saccharopine dehydrogenase (NAD+, L-lysine forming)	Hpha_TRINITY_DN16296_c2_g12::TRINITY_DN16296_c2_g12_i1::g.11374::m.11374	Rhum_TRINITY_DN14388_c12_g1::Rhum_TRINITY_DN14388_c12_g1_i1::g.85941::m.85941	Sspe_Gene.1521::Locus_497_Transcript_1_1_Confidence_1.000_Length_1398::g.1521::m.1521	-	-	-	-	-	-	-	-	-	-	-	-	-	-	-
Biosynthesis of branched chain amino acids
acetolactate synthase	Hpha_TRINITY_DN14593_c0_g1::TRINITY_DN14593_c0_g1_i1::g.46422::m.46422; Hpha_TRINITY_DN15798_c2_g5::TRINITY_DN15798_c2_g5_i1::g.40458::m.40458; Hpha_TRINITY_DN16273_c0_g7::TRINITY_DN16273_c0_g7_i1::g.13750::m.13750; Hpha_TRINITY_DN16535_c0_g2::TRINITY_DN16535_c0_g2_i1::g.135194::m.135194	Rhum_TRINITY_DN15065_c9_g2::Rhum_TRINITY_DN15065_c9_g2_i1::g.137265::m.137265; Rhum_TRINITY_DN23057_c0_g1::Rhum_TRINITY_DN23057_c0_g1_i1::g.177001::m.177001	Sspe_Gene.33176::Locus_16224_Transcript_1_1_Confidence_1.000_Length_1397::g.33176::m.33176; Sspe_Gene.5065::Locus_1664_Transcript_1_1_Confidence_1.000_Length_1280::g.5065::m.5065; Sspe_Gene.41221::Locus_19938_Transcript_1_1_Confidence_1.000_Length_748::g.41221::m.41221	Gene.25576::EG_transcript_3556::g.25576::m.25576; Gene.133957::EG_transcript_49117::g.133957::m.133957; Gene.35197::EG_transcript_5376::g.35197::m.35197; Gene.41395::EG_transcript_6680::g.41395::m.41395; Gene.46272::EG_transcript_7788::g.46272::m.46272	Egym_Gene.2584::CAMNT_0000696129::g.2584::m.2584; Egym_Gene.19294::CAMNT_0000706191::g.19294::m.19294	Rcos_Gene.68613_TR24799_c0_g1_i2_g.68613_m.68613; Rcos_Gene.77070_TR27116_c0_g1_i1_g.77070_m.77070; Rcos_Gene.115115_TR42412_c0_g1_i1_g.115115_m.115115; Rcos_Gene.133698_TR50267_c0_g1_i1_g.133698_m.133698; Rcos_Gene.19317_TR6539_c0_g1_i1_g.19317_m.19317	-	-	-	-	-	-	-	-	-	-	-	-
ketol-acid reductoisomerase	Hpha_TRINITY_DN16176_c0_g1::TRINITY_DN16176_c0_g1_i1::g.4998::m.4998	Rhum_TRINITY_DN15231_c0_g1::Rhum_TRINITY_DN15231_c0_g1_i1::g.146012::m.146012	-	Gene.68287::EG_transcript_13481::g.68287::m.68287; Gene.75306::EG_transcript_15577::g.75306::m.75306; Gene.105942::EG_transcript_27401::g.105942::m.105942	Egym_Gene.19539::CAMNT_0000711715::g.19539::m.19539	-	-	-	-	-	-	-	-	-	-	-	-	-
dihydroxy-acid dehydratase	Hpha_TRINITY_DN15176_c0_g8::TRINITY_DN15176_c0_g8_i1::g.127752::m.127752; Hpha_TRINITY_DN23361_c0_g1::TRINITY_DN23361_c0_g1_i1::g.96873::m.96873	Rhum_TRINITY_DN11868_c0_g1::Rhum_TRINITY_DN11868_c0_g1_i1::g.47326::m.47326; Rhum_TRINITY_DN14744_c6_g1::Rhum_TRINITY_DN14744_c6_g1_i1::g.114206::m.114206	Sspe_Gene.82419::Locus_54025_Transcript_1_1_Confidence_1.000_Length_1923::g.82419::m.82419; Sspe_Gene.88770::Locus_60701_Transcript_1_1_Confidence_1.000_Length_1715::g.88770::m.88770	Gene.41175::EG_transcript_6624::g.41175::m.41175; Gene.44081::EG_transcript_7272::g.44081::m.44081	Egym_Gene.40044::CAMNT_0000666213::g.40044::m.40044; Egym_Gene.20047::CAMNT_0000725507::g.20047::m.20047	Rcos_Gene.111496_TR40452_c0_g1_i1_g.111496_m.111496	-	-	-	-	-	-	-	PhF_6_TR27867|c0_g1_i1|m.40758	-	-	-	-
branched-chain amino acid aminotransferase	Hpha_TRINITY_DN12121_c1_g1::TRINITY_DN12121_c1_g1_i1::g.81779::m.81779; Hpha_TRINITY_DN14842_c0_g1::TRINITY_DN14842_c0_g1_i1::g.169103::m.169103	Rhum_TRINITY_DN1324_c0_g1::Rhum_TRINITY_DN1324_c0_g1_i1::g.4010::m.4010; Rhum_TRINITY_DN14452_c15_g1::Rhum_TRINITY_DN14452_c15_g1_i1::g.92514::m.92514; Rhum_TRINITY_DN6435_c0_g1::Rhum_TRINITY_DN6435_c0_g1_i1::g.19917::m.19917	Sspe_Gene.34078::Locus_16579_Transcript_1_1_Confidence_1.000_Length_847::g.34078::m.34078; Sspe_Gene.74658::Locus_46647_Transcript_1_1_Confidence_1.000_Length_1453::g.74658::m.74658; Sspe_Gene.93273::Locus_65955_Transcript_1_1_Confidence_1.000_Length_369::g.93273::m.93273; Sspe_Gene.100349::Locus_75047_Transcript_1_1_Confidence_1.000_Length_493::g.100349::m.100349	Gene.92888::EG_transcript_21570::g.92888::m.92888; Gene.112630::EG_transcript_31124::g.112630::m.112630; Gene.52060::EG_transcript_9159::g.52060::m.52060	Egym_Gene.16498::CAMNT_0000693979::g.16498::m.16498	Rcos_Gene.124153_TR46782_c0_g1_i1_g.124153_m.124153	Ahoya_Gene.34079__c10743_g1_i1__g.34079__m.34079; Ahoya_Gene.70653__c20008_g1_i1__g.70653__m.70653; Ahoya_Gene.15289__c6163_g1_i1__g.15289__m.15289; Ahoya_Gene.15290__c6163_g1_i2__g.15290__m.15290	BS55640	LmjF.27.2030	LpyrH10_03_4450; LpyrH10_03_4470; LpyrH10_03_4480; LpyrH10_05_2580	Ndes_Gene.47171::CAMNT_0016062325::g.47171::m.47171; Ndes_Gene.59183::CAMNT_0016067985::g.59183::m.59183; Ndes_Gene.39444::CAMNT_0016088575::g.39444::m.39444	PCON_0010710	KNH04666	PhF_6_TR21680|c0_g1_i1|m.30948; PhF_6_TR4429|c0_g1_i1|m.5994	PhM_4_TR356|c1_g1_i1|m.63621; PhM_4_TR9525|c0_g1_i1|m.1008	Tbor_TRINITY_DN3570_c0_g1::TRINITY_DN3570_c0_g1_i2::g.2875::m.2875; Tbor_TRINITY_DN5217_c0_g1::TRINITY_DN5217_c0_g1_i2::g.16200::m.16200	Tb927.2.4590; Tb927.2.4610	Tgr.684.1020
2-isopropylmalate synthase	Hpha_TRINITY_DN12785_c0_g1::TRINITY_DN12785_c0_g1_i1::g.114390::m.114390	Rhum_TRINITY_DN14353_c1_g1::Rhum_TRINITY_DN14353_c1_g1_i1::g.82723::m.82723	Sspe_Gene.51044::Locus_28359_Transcript_1_1_Confidence_1.000_Length_1229::g.51044::m.51044; Sspe_Gene.87961::Locus_60046_Transcript_1_1_Confidence_1.000_Length_656::g.87961::m.87961	Gene.36597::EG_transcript_5664::g.36597::m.36597; Gene.45379::EG_transcript_7582::g.45379::m.45379	Egym_Gene.47484::CAMNT_0000667441::g.47484::m.47484; Egym_Gene.29514::CAMNT_0000708569::g.29514::m.29514; Egym_Gene.38755::CAMNT_0000733287::g.38755::m.38755	Rcos_Gene.80201_TR28230_c0_g1_i1_g.80201_m.80201	-	-	-	-	-	-	-	-	-	-	-	-
3-isopropylmalate dehydratase	Hpha_TRINITY_DN15042_c3_g23::TRINITY_DN15042_c3_g23_i1::g.125823::m.125823	Rhum_TRINITY_DN2228_c0_g1::Rhum_TRINITY_DN2228_c0_g1_i1::g.6450::m.6450	Sspe_Gene.106783::Locus_84855_Transcript_1_1_Confidence_1.000_Length_1696::g.106783::m.106783	Gene.30882::EG_transcript_4532::g.30882::m.30882	Egym_Gene.5522::CAMNT_0000690651::g.5522::m.5522	Rcos_Gene.119880_TR44364_c0_g1_i1_g.119880_m.119880	-	-	-	-	-	-	-	-	-	-	-	-
citramalate synthase	-	-	-	-	-	-	-	-	-	-	-	-	-	-	-	-	-	-
3-isopropylmalate/(R)-2-methylmalate dehydratase	-	-	-	-	-	-	-	-	-	-	-	-	-	-	-	-	-	-
3-isopropylmalate dehydrogenase	Hpha_TRINITY_DN25847_c0_g1::TRINITY_DN25847_c0_g1_i1::g.20023::m.20023	-	Sspe_Gene.53156::Locus_29407_Transcript_1_1_Confidence_1.000_Length_1348::g.53156::m.53156	Gene.63457::EG_transcript_12096::g.63457::m.63457	Egym_Gene.1725::CAMNT_0000696931::g.1725::m.1725	-	-	-	-	-	-	-	-	-	-	-	-	-
acetolactate synthase I/II/III	Hpha_TRINITY_DN14593_c0_g1::TRINITY_DN14593_c0_g1_i1::g.46422::m.46422; Hpha_TRINITY_DN15798_c2_g5::TRINITY_DN15798_c2_g5_i1::g.40458::m.40458; Hpha_TRINITY_DN16273_c0_g7::TRINITY_DN16273_c0_g7_i1::g.13750::m.13750; Hpha_TRINITY_DN16535_c0_g2::TRINITY_DN16535_c0_g2_i1::g.135194::m.135194	Rhum_TRINITY_DN15065_c9_g2::Rhum_TRINITY_DN15065_c9_g2_i1::g.137265::m.137265; Rhum_TRINITY_DN23057_c0_g1::Rhum_TRINITY_DN23057_c0_g1_i1::g.177001::m.177001	Sspe_Gene.33176::Locus_16224_Transcript_1_1_Confidence_1.000_Length_1397::g.33176::m.33176; Sspe_Gene.5065::Locus_1664_Transcript_1_1_Confidence_1.000_Length_1280::g.5065::m.5065; Sspe_Gene.41221::Locus_19938_Transcript_1_1_Confidence_1.000_Length_748::g.41221::m.41221	Gene.25576::EG_transcript_3556::g.25576::m.25576; Gene.133957::EG_transcript_49117::g.133957::m.133957; Gene.35197::EG_transcript_5376::g.35197::m.35197; Gene.41395::EG_transcript_6680::g.41395::m.41395; Gene.46272::EG_transcript_7788::g.46272::m.46272	Egym_Gene.2584::CAMNT_0000696129::g.2584::m.2584; Egym_Gene.19294::CAMNT_0000706191::g.19294::m.19294	Rcos_Gene.68613_TR24799_c0_g1_i2_g.68613_m.68613; Rcos_Gene.77070_TR27116_c0_g1_i1_g.77070_m.77070; Rcos_Gene.115115_TR42412_c0_g1_i1_g.115115_m.115115; Rcos_Gene.133698_TR50267_c0_g1_i1_g.133698_m.133698; Rcos_Gene.19317_TR6539_c0_g1_i1_g.19317_m.19317	-	-	-	-	-	-	-	-	-	-	-	-
ketol-acid reductoisomerase	Hpha_TRINITY_DN16176_c0_g1::TRINITY_DN16176_c0_g1_i1::g.4998::m.4998	Rhum_TRINITY_DN15231_c0_g1::Rhum_TRINITY_DN15231_c0_g1_i1::g.146012::m.146012	-	Gene.68287::EG_transcript_13481::g.68287::m.68287; Gene.75306::EG_transcript_15577::g.75306::m.75306; Gene.105942::EG_transcript_27401::g.105942::m.105942	Egym_Gene.19539::CAMNT_0000711715::g.19539::m.19539	-	-	-	-	-	-	-	-	-	-	-	-	-
Aromatic amino acids biosynthesis
3-deoxy-7-phosphoheptulonate synthase	Hpha_TRINITY_DN14615_c0_g1::TRINITY_DN14615_c0_g1_i1::g.48006::m.48006; Hpha_TRINITY_DN15037_c0_g3::TRINITY_DN15037_c0_g3_i1::g.126001::m.126001; Hpha_TRINITY_DN7556_c0_g2::TRINITY_DN7556_c0_g2_i1::g.18966::m.18966; Hpha_TRINITY_DN8544_c0_g1::TRINITY_DN8544_c0_g1_i1::g.146461::m.146461	Rhum_TRINITY_DN14096_c7_g1::Rhum_TRINITY_DN14096_c7_g1_i1::g.67441::m.67441; Rhum_TRINITY_DN14437_c20_g1::Rhum_TRINITY_DN14437_c20_g1_i1::g.89735::m.89735; Rhum_TRINITY_DN8972_c0_g1::Rhum_TRINITY_DN8972_c0_g1_i1::g.30487::m.30487	Sspe_Gene.46243::Locus_23055_Transcript_1_1_Confidence_1.000_Length_1371::g.46243::m.46243; Sspe_Gene.51296::Locus_28490_Transcript_1_1_Confidence_1.000_Length_1460::g.51296::m.51296; Sspe_Gene.55526::Locus_30533_Transcript_1_1_Confidence_1.000_Length_441::g.55526::m.55526; Sspe_Gene.97806::Locus_71327_Transcript_1_1_Confidence_1.000_Length_817::g.97806::m.97806	Gene.66210::EG_transcript_12896::g.66210::m.66210; Gene.67437::EG_transcript_13245::g.67437::m.67437; Gene.69611::EG_transcript_13871::g.69611::m.69611; Gene.77051::EG_transcript_16087::g.77051::m.77051; Gene.36958::EG_transcript_5731::g.36958::m.36958	Egym_Gene.44535::CAMNT_0000680323::g.44535::m.44535; Egym_Gene.15294::CAMNT_0000690427::g.15294::m.15294; Egym_Gene.19456::CAMNT_0000709891::g.19456::m.19456	Rcos_Gene.41189_TR13114_c1_g1_i1_g.41189_m.41189	-	-	-	-	-	-	-	PhF_6_TR1443|c0_g1_i1|m.2564	PhM_4_TR3537|c0_g1_i1|m.27790	Tbor_TRINITY_DN6789_c0_g1::TRINITY_DN6789_c0_g1_i1::g.15302::m.15302	-	-
pentafunctional AROM polypeptide	Hpha_TRINITY_DN16118_c1_g22::TRINITY_DN16118_c1_g22_i1::g.8243::m.8243	Rhum_TRINITY_DN11137_c0_g1::Rhum_TRINITY_DN11137_c0_g1_i1::g.42875::m.42875	Sspe_Gene.51776::Locus_28731_Transcript_1_1_Confidence_1.000_Length_4671::g.51776::m.51776	Gene.10918::EG_transcript_1208::g.10918::m.10918; Gene.92250::EG_transcript_21328::g.92250::m.92250	Egym_Gene.52594::CAMNT_0000670797::g.52594::m.52594; Egym_Gene.32011::CAMNT_0000725491::g.32011::m.32011	Rcos_Gene.116196_TR42743_c0_g2_i1_g.116196_m.116196	-	-	-	-	-	-	-	PhF_6_TR42925|c0_g1_i2|m.65106	PhM_4_TR13923|c0_g1_i1|m.70915		-	-
chorismate synthase	Hpha_TRINITY_DN10106_c1_g1::TRINITY_DN10106_c1_g1_i1::g.131714::m.131714	Rhum_TRINITY_DN6493_c0_g1::Rhum_TRINITY_DN6493_c0_g1_i1::g.20148::m.20148	Sspe_Gene.74699::Locus_46675_Transcript_1_1_Confidence_1.000_Length_1223::g.74699::m.74699	Gene.62076::EG_transcript_11718::g.62076::m.62076	Egym_Gene.14988::CAMNT_0000684049::g.14988::m.14988	Rcos_Gene.15581_TR4535_c0_g1_i1_g.15581_m.15581	-	-	-	-	-	-	-	PhF_6_TR17415|c0_g1_i1|m.26651	PhM_4_TR8310|c0_g1_i1|m.77714	Tbor_TRINITY_DN5401_c6_g5::TRINITY_DN5401_c6_g5_i1::g.24292::m.24292; Tbor_TRINITY_DN5592_c3_g7::TRINITY_DN5592_c3_g7_i1::g.13595::m.13595	-	-
anthranilate synthase	-	-	-	-	-	-	-	-	-	-	-	-	-	-	-	-	-	-
anthranilate phosphoribosyltransferase	-	Rhum_TRINITY_DN14343_c15_g1::Rhum_TRINITY_DN14343_c15_g1_i1::g.83901::m.83901	Sspe_Gene.11861::Locus_4027_Transcript_1_1_Confidence_1.000_Length_1764::g.11861::m.11861	-	Egym_Gene.39781::CAMNT_0000663435::g.39781::m.39781	Rcos_Gene.99053_TR34215_c0_g1_i1_g.99053_m.99053	-	-	-	-	-	-	-	-	-	-	-	-
phosphoribosylanthranilate isomerase	Hpha_TRINITY_DN6515_c0_g1::TRINITY_DN6515_c0_g1_i1::g.45875::m.45875	-	-	Gene.94596::EG_transcript_22234::g.94596::m.94596	-	-	-	-	-	-	-	-	-	-	-	-	-	-
indole-3-glycerol phosphate synthase	-	-	-	-	-	-	-	-	-	-	-	-	-	-	-	-	-	-
anthranilate synthase / indole-3-glycerol phosphate synthase / phosphoribosylanthranilate isomerase (TRP1)	-	-	-	-	-	Rcos_Gene.53262_TR18954_c0_g1_i1_g.53262_m.53262	-	-	-	-	-	-	-	-	-	-	-	-
tryptophan synthase beta chain	-	-	-	Gene.46851::EG_transcript_7914::g.46851::m.46851; Gene.48395::EG_transcript_8284::g.48395::m.48395	Egym_Gene.44673::CAMNT_0000663235::g.44673::m.44673; Egym_Gene.76::CAMNT_0000689931::g.76::m.76	-	-	-	-	-	-	-	-	-	-	-	-	-
tryptophan synthase	Hpha_TRINITY_DN16007_c4_g4::TRINITY_DN16007_c4_g4_i1::g.117606::m.117606	Rhum_TRINITY_DN14698_c15_g2::Rhum_TRINITY_DN14698_c15_g2_i1::g.110092::m.110092	Sspe_Gene.40610::Locus_19626_Transcript_1_1_Confidence_1.000_Length_2233::g.40610::m.40610; Sspe_Gene.55480::Locus_30512_Transcript_1_1_Confidence_1.000_Length_1015::g.55480::m.55480	Gene.12907::EG_transcript_1490::g.12907::m.12907; Gene.84225::EG_transcript_18439::g.84225::m.84225	Egym_Gene.17017::CAMNT_0000681439::g.17017::m.17017; Egym_Gene.15341::CAMNT_0000690931::g.15341::m.15341; Egym_Gene.20859::CAMNT_0000718815::g.20859::m.20859	Rcos_Gene.39369_TR12454_c0_g2_i1_g.39369_m.39369; Rcos_Gene.39541_TR12507_c0_g1_i2_g.39541_m.39541	-	-	-	-	-	-	-	-	-	-	-	-
chorismate mutase	Hpha_TRINITY_DN17260_c0_g1::TRINITY_DN17260_c0_g1_i1::g.17957::m.17957	Rhum_TRINITY_DN14592_c13_g1::Rhum_TRINITY_DN14592_c13_g1_i1::g.100622::m.100622	Sspe_Gene.36746::Locus_17752_Transcript_3_4_Confidence_0.333_Length_1516::g.36746::m.36746	Gene.63717::EG_transcript_12179::g.63717::m.63717; Gene.66979::EG_transcript_13104::g.66979::m.66979	Egym_Gene.2422::CAMNT_0000693941::g.2422::m.2422	Rcos_Gene.18629_TR6055_c0_g1_i1_g.18629_m.18629	-	-	-	-	-	-	-	-	-	-	-	-
tyrosine aminotransferase	Hpha_TRINITY_DN10714_c0_g1::TRINITY_DN10714_c0_g1_i1::g.43376::m.43376	Rhum_TRINITY_DN5322_c0_g1::Rhum_TRINITY_DN5322_c0_g1_i1::g.17180::m.17180	Sspe_Gene.4885::Locus_1613_Transcript_1_1_Confidence_1.000_Length_1361::g.4885::m.4885	-	-	-	Ahoya_Gene.50119__c12540_g1_i1__g.50119__m.50119	-	LmjF.36.2360	LpyrH10_09_2760; LpyrH10_09_2800; LpyrH10_09_2810; LpyrH10_09_2820; LpyrH10_09_2830	Ndes_Gene.65987::CAMNT_0016082677::g.65987::m.65987	PCON_0016220; PCON_0016240; PCON_0016250	-	PhF_6_TR37904|c0_g1_i1|m.56610	PhM_4_TR11261|c1_g1_i1|m.12233	Tbor_TRINITY_DN5620_c0_g1::TRINITY_DN5620_c0_g1_i1::g.9087::m.9087	-	Tgr.104.1040; Tgr.2075.1000; Tgra.920.1030; Tgra.920.1020; Tgra.920.1000
arogenate/prephenate dehydrogenase	Hpha_TRINITY_DN30398_c0_g1::TRINITY_DN30398_c0_g1_i1::g.146943::m.146943	Rhum_TRINITY_DN14316_c37_g1::Rhum_TRINITY_DN14316_c37_g1_i1::g.82648::m.82648	Sspe_Gene.82738::Locus_54235_Transcript_1_1_Confidence_1.000_Length_1403::g.82738::m.82738	Egra_Gene.38544::EG_transcript_6066::g.38544::m.38544	-	Rcos_124863_TR47151_c0_g1_i1_g.124863_m.124863	-	-	-	-	-	-	-	-	-	-	-	-
arogenate/prephenate dehydratase	Hpha_TRINITY_DN17260_c0_g1::TRINITY_DN17260_c0_g1_i1::g.17957::m.17957		Sspe_Gene.36746::Locus_17752_Transcript_3_4_Confidence_0.333_Length_1516::g.36746::m.36746	Egra_Gene.38544::EG_transcript_6066::g.38544::m.38544	Egym_Gene.26836::CAMNT_0000720225::g.26836::m.26836	Rcos_Gene.47415_TR15566_c0_g1_i1_g.47415_m.47415;Rcos_18629_TR6055_c0_g1_i1_g.18629_m.18629	-	-	-	-	-	-	-	-	-	-	-	-
Table S3. Enzymes of essential amino acids biosynthesis.

## Sheet: Table S4
Species/Enzyme	1	2	2a	3	4	4a	5	6	7	8	9
Trypanosoma brucei	+	+	+	+	+	-	+	-	-	+	+
Trypanosoma grayi	+	+	+	+	-	+	+	+	-	+	+
Leptomonas pyrrhocoris	+	+	+	+	+	+	+	+	+	+	+
Leishmania major	+	+	+	+	+	-	+	+	+	+	+
Paratrypanosoma confusum	+	+	+	+	+	+	+	+	+	+	+
Bodo saltans	+	+	+	+	-	-	+	+	+	+	+
Trypanoplasma borreli	+	+	+	+	+	-	-	-	-	+	+
Neobodo designis	+	+	+	+	+	-	+	+	-	+	+
Asumiobodo hoyamushi	+	+	+	+	+	-	+	+	-	+	+
Perkinsela sp.	+	-	-	+	-	-	-	-	-	-	+
Prokinetoplastina sp. PhF-6	+	+	+	+	+	-	+	+	+	+	+
Prokinetoplastina sp. PhM-4	+	+	-	+	+	-	+	+	-	+	+
Hemistasia phaeocysticola	+	+	-	+	+	+	+	-	-	+	+
Rhynchopus humris	+	+	-	+	+	-	+	+	+	+	+
Sulcionema specki	+	+	-	+	+	-	+	+	+	+	+
Euglena gracilis	+	+	-	+	+	-	+	+	+	+	+
Eutreptiella gymnastica	+	+	+	+	+	-	+	-	-	+	+
Rhabdomonas costata	+	+	+	+	+	-	+	-	-	-	+
1: S-adenosylmethionine synthetase
2: S-adenosylmethionine decarboxylase
2a: S-adenosylmethionine decarboxylaseregulator
3: spermidine synthase
4: methylthioadenosine phosphorylase
4a: S-methylthioribose kinase
5: methylthioribose-1-phosphate isomerase|translation initiation factor 2 subunit
6: methylthioribulose-1-phosphate dehydratase/enolase-phosphatase E1 (bifunctional)
7: Acireductone synthase/ enolase-phosphatase E1 (bifunctional) | 2,3-diketo-5-methylthio-1-phosphopentane phosphatase
8: 1,2-dihydroxy-3-keto-5-methylthiopentene dioxygenase or spontaneous
9: aspartate aminotransferase
Table S4. Enzymes of the methionine recycling pathway.

## Sheet: Table S5
	alanine	aspartate		glutamate	glutamine	threonine		proline		histidine				branched chain amino acids (valine, leucine, isoleucine)
Species/Enzyme	alaA/GPT	ansA/B	GOT1/2	GDH2	GLS	TDH	GCAT	PRODH	E1.2.1.88	hutH	hutU	hutI	hutG	ilvE	bkdA1	ACADSB	IVD	liuC
Trypanosoma brucei	+	-	+	+	-	+	+	+	+	-	-	-	-	+	+	-	+	-
Trypanosoma grayi	+	+	+	+	-	+	-	+	+	+	+	+	+	+	+	+	+	-
Leptomonas pyrrhocoris	+	+	+	+	-	-	-	+	+	-	-	-	-	+	+	+	+	-
Leishmania major	+	+	+	+	-	-	-	+	+	-	-	-	-	+	+	+	+	-
Paratrypanosoma confusum	+	+	+	+	-	+	+	+	+	+	+	+	+	+	+	+	+	-
Bodo saltans	+	+	+	+	-	+	+	+	+	+	+	+	+	+	-	+	+	-
Trypanoplasma borreli	+	+	+	+	-	+	+	+	+	-	-	-	-	+	+	+	+	-
Neobodo designis	+	+	+	+	-	+	+	+	+	-	-	-	-	+	-	+	+	+
Asumiobodo hoyamushi	+	+	+	+	-	+	+	+	+	-	-	-	+	+	+	+	+	-
Perkinsela sp.	+	-	-	-	-	-	-	-	-	-	-	-	-	-	+	-	+	-
Prokinetoplastina sp. PhF-6	+	+	+	+	-	+	+	+	+	+	+	+	+	+	+	+	+	+
Prokinetoplastina sp. PhM-4	+	+	+	+	-	+	+	+	+	+	+	+	+	+	+	+	+	+
Hemistasia phaeocysticola	+	+	+	-	+	+	+	+	+	-	-	-	-	+	+	+	+	+
Rhynchopus humris	+	+	+	+	+	+	+	+	+	+	-	-	+	+	+	+	+	+
Sulcionema specki	+	+	+	+	+	+	+	+	+	+	+	+	-	+	+	-	+	+
Euglena gracilis	+	+	-	+	-	-	-	+	+	-	-	-	-	+	+	+	+	-
Eutreptiella gymnastica	+	+	+	+	-	-	-	+	+	-	-	-	-	+	+	+	-	-
Rhabdomonas costata	+	-	+	-	-	-	-	-	+	-	-	-	-	+	-	-	+	-
ACADSB	short/branched chain acyl-CoA dehydrogenase
alaA	alaA; alanine-synthesizing transaminase
ansA/B	ansA, ansB; L-asparaginase
bkdA1	2-oxoisovalerate dehydrogenase E1
E1.2.1.88	delta-1-pyrroline-5-carboxylate dehydrogenase
GCAT	GCAT; glycine C-acetyltransferase/2-amino-3-ketobutyrate coenzyme A ligase
GDH2	GDH2; glutamate dehydrogenase
GLS	glsA, GLS; glutaminase
GOT1/2	GOT1; aspartate aminotransferas
hutG	hutG; formiminoglutamase
hutH	hutH, HAL; histidine ammonia-lyase
hutI	hutI, AMDHD1; imidazolonepropionase
hutU	hutU, UROC1; urocanate hydratase
ilvE	branched-chain amino acid aminotransferase
IVD	isovaleryl-CoA dehydrogenase
liuC	methylglutaconyl-CoA hydratase; with PTS1 in the deplonemids
proA	proA; glutamate-5-semialdehyde dehydrogenase
proB	proB; glutamate 5-kinase
PRODH	PRODH; proline dehydrogenase
TDH	TDH; threonine 3-dehydrogenase
Table S5. Enzymes of the amino acid degradation pathways.

## Sheet: Table S6
	Purine biosynthesis									Purine salvage
Species/Enzyme	purF	purD	purN	purL	purM	PAICS	purC	purB	purH	purA	guaA	apt	guaB	hpt	AMPD	ADK	prsA	iunH
Trypanosoma brucei	-	-	-	-	-	-	-	+	-	+	+	+	+	+	+	+	+	+
Trypanosoma grayi	-	-	-	-	-	-	-	+	-	+	+	+	+	+	+	+	+	+
Leptomonas pyrrhocoris	-	-	-	-	-	-	-	+	-	+	+	+	+	+	+	+	+	+
Leishmania major	-	-	-	-	-	-	-	+	-	+	+	+	+	+	+	+	+	+
Paratrypanosoma confusum	-	-	-	-	-	-	-	+	-	+	+	+	+	+	+	+	+	+
Bodo saltans	-	-	-	-	-	-	-	+	-	+	+	+	+	+	+	+	+	+
Trypanoplasma borreli	-	-	-	-	-	-	-	+	-	+	+	-	+	+	+	+	+	+
Neobodo designis	-	-	-	-	-	-	-	+	-	+	+	-	+	+	+	+	+	-
Asumiobodo hoyamushi	-	-	-	+	+	-	+	+	+	+	+	+	+	+	+	+	+	+
Perkinsela sp.	-	-	-	-	-	-	-	-	-	-	-	-	-	-	+	+	-	-
Prokinetoplastina PhF-6	-	-	-	-	-	-	-	+	-	+	+	+	+	+	+	+	+	+
Prokinetoplastina PhM-4	-	-	-	-	-	-	-	+	-	+	+	+	+	+	+	+	+	+
Hemistasia phaeocysticola	+	+	+	+	+	-	+	+	+	+	+	+	+	+	+	+	+	+
Rhynchopus humris	+	+	+	-	-	-	+	+	-	+	+	+	+	+	+	+	+	+
Sulcionema specki	+	+	+	+	+	+	+	+	+	+	+	+	+	-	+	+	+	+
Euglena gracilis	+	+	+	+	+	+	+	+	+	+	+	+	+	+	+	+	+	+
Eutreptiella gymnastica	+	+	+	+	-	-	+	+	+	+	+	+	+	+	+	+	+	+
Rhabdomonas costata	-	-	-	-	-	-	-	-	+	+	-	+	+	+	+	+	+	-
purF	amidophosphoribosyltransferase									apt	adenine phosphoribosyltransferase
purD	phosphoribosylamine-glycine ligase									guaA	GMP synthase (glutamine-hydrolysing)
purN	phosphoribosylglycinamide formyltransferase 1									guaB	IMP dehydrogenase
purL	phosphoribosylformylglycinamidine synthase									hpt	hypoxanthine phosphoribosyltransferase
purM	phosphoribosylformylglycinamidine cyclo-ligase									AMPD	AMP deaminase
PAICS	phosphoribosylaminoimidazole carboxylase / phosphoribosylaminoimidazole-succinocarboxamide synthase									prsA	ribose-phosphate pyrophosphokinase
purC	phosphoribosylaminoimidazole-succinocarboxamide synthase									iunH	purine nucleosidase
purB	adenylosuccinate lyase									ADK	adenylate kinase
purH	phosphoribosylaminoimidazolecarboxamide formyltransferase / IMP cyclohydrolase
Table S6. Enzymes of the purine biosynthesis and salvage pathways. The presence/absence of purine biosynthesis enzymes is depicted by "+" and "-" on green and red background, respectively. For the enzymes of purine salvage the color coding is as follows: i)"+" on green background - an enzyme is present and carries a peroxisome targeting signal (PTS); ii) "+" on yellow background - an enzyme is pr…

## Sheet: Table S7
Species/Enzyme	pyr1	pyr2	pyr3	pyrD (quinone)	pyrD (fum)	pyrF	pyrE	UMPS (pyrE/F)	pyr(F/E)
Trypanosoma brucei	+	+	+	-	+	-	-	-	+
Trypanosoma grayi	+	+	+	-	+	-	-	-	+
Leptomonas pyrrhocoris	+	+	+	-	+	-	-	-	+
Leishmania major	+	+	+	-	+	-	-	-	+
Paratrypanosoma confusum	+	+	+	-	+	-	-	-	+
Bodo saltans	+	+	+	-	+	-	-	-	+
Trypanoplasma borreli	-	+	+	-	+	-	-	-	+
Neobodo designis	+	+	+	-	+	-	+	-	+
Asumiobodo hoyamushi	+	+	+	-	+	-	+	-	+
Perkinsela sp.	-	-	-	-	-		-	-	-
Prokinetoplastina PhF-6	+	+	-	-	-	+	+	-	-
Prokinetoplastina PhM-4	+	+	-	-	-	+	+	-	-
Hemistasia phaeocysticola	-	+	+	+	+	-	-	-	+
Rhynchopus humris	+	+	+	+	-		+	-	-
Sulcionema specki	+	+	+	+	-		+	-	-
Euglena gracilis	+	+	+	+	-		-	+	-
Eutreptiella gymnastica	+	+	-	-	+	-	+	+	-
Rhabdomonas costata	+	-	-	+	-		+	-	-
pyr1	carbamoyl-phosphate synthase
pyr2	aspartate carbamoyltransferase
pyr3, pyrC	dihydroorotase
pyrD (fumarate)	dihydroorotate dehydrogenase (cytosolic)
pyrD (quinone)	dihydroorotate dehydrogenase (mitochondrial)
pyrE	orotate phosphoribosyltransferase
pyrF	orotidine-5-phosphate decarboxylase
Table S7. Enzymes of the pyrimidine biosynthesis pathway. The presence/absence of purine biosynthesis enzymes is depicted by "+" and "-" on green and red background, respectively. For the enzymes of purine salvage the color coding is as follows: i)"+" on green background - an enzyme is present and carries a peroxisome targeting signal (PTS); ii) "+" on yellow background - an enzyme is present, bu…

## Sheet: Table S8
Species	Elongases	Closest homologues according to phylogenetic analysis by Lee et al., 2007; other comments	Acyl carrier protein (ACP)	Holo-[acyl-carrier-protein] synthase	Acetyl-CoA carboxylase	Malonyl CoA-acyl carrier protein transacylase	β-ketoacyl-ACP synthase I	β-ketoacyl-ACP synthase II	β-ketoacyl-ACP reductase	β-hydroxyacyl-ACP dehydratase	Enoyl-ACP reductase	FAS type Iª
Hemistasia phaeocysticola	Hpha_TRINITY_DN1386_c0_g1::TRINITY_DN1386_c0_g1_i1::g.93385::m.93385	-	Hpha_TRINITY_DN16212_c2_g4::TRINITY_DN16212_c2_g4_i2::g.13110::m.13110	Hpha_TRINITY_DN34977_c0_g1::TRINITY_DN34977_c0_g1_i1::g.184083::m.184083	Hpha_TRINITY_DN16118_c1_g13::TRINITY_DN16118_c1_g13_i1::g.8204::m.8204	-	-	Hpha_TRINITY_DN30173_c0_g1::TRINITY_DN30173_c0_g1_i1::g.110728::m.110728	Hpha_TRINITY_DN10015_c0_g1::TRINITY_DN10015_c0_g1_i1::g.83786::m.83786	-	Hpha_TRINITY_DN15827_c1_g1::TRINITY_DN15827_c1_g1_i1::g.187104::m.187104	-
	Hpha_TRINITY_DN14791_c1_g5::TRINITY_DN14791_c1_g5_i1::g.103130::m.103130	LmE1							Hpha_TRINITY_DN14552_c1_g1::TRINITY_DN14552_c1_g1_i1::g.46573::m.46573		Hpha_TRINITY_DN4927_c0_g1::TRINITY_DN4927_c0_g1_i1::g.51465::m.51465
	Hpha_TRINITY_DN14791_c1_g8::TRINITY_DN14791_c1_g8_i1::g.103147::m.103147	LmE1									Hpha_TRINITY_DN794_c0_g1::TRINITY_DN794_c0_g1_i1::g.28918::m.28918
	Hpha_TRINITY_DN15458_c3_g2::TRINITY_DN15458_c3_g2_i2::g.173440::m.173440	-
	Hpha_TRINITY_DN15458_c3_g2::TRINITY_DN15458_c3_g2_i4::g.173445::m.173445	-
	Hpha_TRINITY_DN15458_c3_g2::TRINITY_DN15458_c3_g2_i5::g.173457::m.173457	-
	Hpha_TRINITY_DN16804_c1_g2::TRINITY_DN16804_c1_g2_i1::g.148789::m.148789	-
Rhynchopus humris	Rhum_TRINITY_DN11744_c0_g1::Rhum_TRINITY_DN11744_c0_g1_i1::g.46299::m.46299	-	Rhum_TRINITY_DN23424_c0_g1::Rhum_TRINITY_DN23424_c0_g1_i1::g.177996::m.177996	Rhum_TRINITY_DN3198_c0_g2::Rhum_TRINITY_DN3198_c0_g2_i1::g.9627::m.9627	Rhum_TRINITY_DN14749_c16_g2::Rhum_TRINITY_DN14749_c16_g2_i1::g.116675::m.116675	-	-	Rhum_TRINITY_DN21382_c0_g1::Rhum_TRINITY_DN21382_c0_g1_i1::g.173905::m.173905	Rhum_TRINITY_DN11898_c0_g2::Rhum_TRINITY_DN11898_c0_g2_i1::g.47685::m.47685	-	Rhum_TRINITY_DN13670_c0_g1::Rhum_TRINITY_DN13670_c0_g1_i1::g.62673::m.62673	Rhum_TRINITY_DN14681_c5_g1::Rhum_TRINITY_DN14681_c5_g1_i1::g.109736::m.109736
	Rhum_TRINITY_DN12089_c0_g2::Rhum_TRINITY_DN12089_c0_g2_i1::g.49187::m.49187	LmE1							Rhum_TRINITY_DN14309_c12_g1::Rhum_TRINITY_DN14309_c12_g1_i1::g.80987::m.80987
	Rhum_TRINITY_DN13670_c2_g1::Rhum_TRINITY_DN13670_c2_g1_i1::g.62689::m.62689	-
	Rhum_TRINITY_DN14506_c28_g1::Rhum_TRINITY_DN14506_c28_g1_i1::g.95534::m.95534	-
	Rhum_TRINITY_DN14603_c22_g2::Rhum_TRINITY_DN14603_c22_g2_i1::g.104011::m.104011	LmE2
	Rhum_TRINITY_DN14833_c15_g1::Rhum_TRINITY_DN14833_c15_g1_i1::g.124586::m.124586	LmE1
	Rhum_TRINITY_DN25065_c0_g1::Rhum_TRINITY_DN25065_c0_g1_i1::g.181142::m.181142	-
	Rhum_TRINITY_DN5679_c0_g1::Rhum_TRINITY_DN5679_c0_g1_i1::g.17813::m.17813	-
Sulcionema specki	Sspe_Gene.117115::Locus_107781_Transcript_1_1_Confidence_1.000_Length_1006::g.117115::m.117115	-	Sspe_Gene.60929::Locus_33668_Transcript_1_1_Confidence_1.000_Length_488::g.60929::m.60929	Sspe_Gene.22216::Locus_8414_Transcript_1_1_Confidence_1.000_Length_1394::g.22216::m.22216	Sspe_Gene.18799::Locus_6793_Transcript_1_1_Confidence_1.000_Length_6818::g.18799::m.18799	-	-	Sspe_Gene.82767::Locus_54254_Transcript_1_1_Confidence_1.000_Length_1373::g.82767::m.82767	Sspe_Gene.44417::Locus_21785_Transcript_1_1_Confidence_1.000_Length_3022::g.44417::m.44417	Sspe_Gene.9386::Locus_3153_Transcript_1_1_Confidence_1.000_Length_773::g.9386::m.9386	Sspe_Gene.5112::Locus_1683_Transcript_1_1_Confidence_1.000_Length_930::g.5112::m.5112	Sspe_Gene.1411::Locus_470_Transcript_1_1_Confidence_1.000_Length_11716::g.1411::m.1411
	Sspe_Gene.33830::Locus_16474_Transcript_1_2_Confidence_0.667_Length_1960::g.33830::m.33830	LmE1									Sspe_Gene.34829::Locus_16909_Transcript_1_1_Confidence_1.000_Length_1614::g.34829::m.34829
	Sspe_Gene.34427::Locus_16738_Transcript_1_1_Confidence_1.000_Length_586::g.34427::m.34427	-
	Sspe_Gene.5579::Locus_1845_Transcript_1_1_Confidence_1.000_Length_904::g.5579::m.5579	-
	Sspe_Gene.56274::Locus_30971_Transcript_1_1_Confidence_1.000_Length_1397::g.56274::m.56274	-
	Sspe_Gene.89520::Locus_61280_Transcript_2_2_Confidence_0.667_Length_935::g.89520::m.89520	LmE1
Euglena gracilis	Egra_Gene.22324::EG_transcript_2988::g.22324::m.22324	-	EG_transcript_56231	Egra_Gene.77525::EG_transcript_16237::g.77525::m.77525	Egra_Gene.1511::EG_transcript_97::g.1511::m.1511	Egra_Gene.55654::EG_transcript_10056::g.55654::m.55654	-	Egra_Gene.33931::EG_transcript_5124::g.33931::m.33931	Egra_Gene.62287::EG_transcript_11779::g.62287::m.62287	Egra_Gene.98101::EG_transcript_23694::g.98101::m.98101	Egra_Gene.58461::EG_transcript_10773::g.58461::m.58461	Egra_Gene.212::EG_transcript_9::g.212::m.212
	Egra_Gene.35686::EG_transcript_5474::g.35686::m.35686	-			Egra_Gene.1105::EG_transcript_65::g.1105::m.1105	Egra_Gene.50225::EG_transcript_8716::g.50225::m.50225					Egra_Gene.61731::EG_transcript_11626::g.61731::m.61731	Egra_Gene.12479::EG_transcript_1428::g.12479::m.12479
	Egra_Gene.59107::EG_transcript_10934::g.59107::m.59107	-									Egra_Gene.83884::EG_transcript_18307::g.83884::m.83884	Egra_Gene.24834::EG_transcript_3433::g.24834::m.24834
	Egra_Gene.59717::EG_transcript_11083::g.59717::m.59717	-									Egra_Gene.50043::EG_transcript_8672::g.50043::m.50043
	Egra_Gene.72014::EG_transcript_14586::g.72014::m.72014	-									Egra_Gene.43997::EG_transcript_7247::g.43997::m.43997
	Egra_Gene.73186::EG_transcript_14945::g.73186::m.73186	-
	Egra_Gene.87001::EG_transcript_19382::g.87001::m.87001	LmE2
	Egra_Gene.89147::EG_transcript_20170::g.89147::m.89147	-
	Egra_Gene.94833::EG_transcript_22333::g.94833::m.94833	-
Eutreptiella gymnastica	Egym_Gene.10453::CAMNT_0000697305::g.10453::m.10453	LmE2	Egym_Gene.34345::CAMNT_0000737127::g.34345::m.34345	-	Egym_Gene.30868::CAMNT_0000720573::g.30868::m.30868	Egym_Gene.8653::CAMNT_0000688541::g.8653::m.8653	-	Egym_Gene.13171::CAMNT_0000691615::g.13171::m.13171	Egym_Gene.10987::CAMNT_0000691177::g.10987::m.10987	Egym_Gene.13272::CAMNT_0000693969::g.13272::m.13272	Egym_Gene.8953::CAMNT_0000692865::g.8953::m.8953	-
	Egym_Gene.182::CAMNT_0000691505::g.182::m.182	-			Egym_Gene.27233::CAMNT_0000704339::g.27233::m.27233			Egym_Gene.19417::CAMNT_0000708893::g.19417::m.19417			Egym_Gene.1482::CAMNT_0000694707::g.1482::m.1482
	Egym_Gene.21447::CAMNT_0000709139::g.21447::m.21447	-									Egym_Gene.26463::CAMNT_0000707189::g.26463::m.26463
	Egym_Gene.28814::CAMNT_0000717251::g.28814::m.28814	-									Egym_Gene.19686::CAMNT_0000715103::g.19686::m.19686
	Egym_Gene.3288::CAMNT_0000689743::g.3288::m.3288	-									Egym_Gene.39555::CAMNT_0000674743::g.39555::m.39555
	Egym_Gene.58435::CAMNT_0000667911::g.58435::m.58435	-									Egym_Gene.31457::CAMNT_0000707131::g.31457::m.31457
Rhabdomonas costata	Rcos_14127_TR3251_c0_g1_i1_g.14127_m.14127	-	Rcos_121368_TR45060_c0_g1_i1_g.121368_m.121368	Rcos_77805_TR27444_c0_g2_i1_g.77805_m.77805	Rcos_Gene.32559_TR11006_c0_g1_i1_g.32559_m.32559	Rcos_Gene.124945_TR47215_c0_g1_i1_g.124945_m.124945	-	-	-	-	Rcos_Gene.139919_TR52849_c0_g1_i1_g.139919_m.139919	Rcos_9987_TR2274_c0_g1_i2_g.9987_m.9987
	Rcos_41353_TR13146_c0_g1_i1_g.41353_m.41353	-										Rcos_91685_TR32049_c0_g1_i1_g.91685_m.91685
	Rcos_48377_TR15966_c0_g2_i1_g.48377_m.48377	-
	Rcos_99310_TR34321_c0_g1_i1_g.99310_m.99310	-
	Rcos_9984_TR2273_c0_g1_i1_g.9984_m.9984	-
Azumiobodo hoyamushi	Ahoya_Gene.30001__c9933_g1_i1__g.30001__m.30001	-	Ahoya_Gene.64314__c16136_g1_i1__g.64314__m.64314	Ahoya_Gene.15049__c6063_g1_i1__g.15049__m.15049	Ahoya_Gene.12984__c5351_g1_i1__g.12984__m.12984	-	-	Ahoya_Gene.58631__c12928_g1_i1__g.58631__m.58631	-	-	-	Ahoya_Gene.40456__c11700_g1_i1__g.40456__m.40456
	Ahoya_Gene.59758__c13424_g1_i1__g.59758__m.59758	TbELO4; LmE1
	Ahoya_Gene.61013__c14358_g1_i1__g.61013__m.61013	-
	Ahoya_Gene.66114__c17248_g1_i1__g.66114__m.66114	-
	Ahoya_Gene.66690__c17511_g1_i1__g.66690__m.66690	LmE2
	Ahoya_Gene.69318__c19033_g1_i1__g.69318__m.69318	-
	Ahoya_Gene.70914__c20107_g1_i1__g.70914__m.70914	-
Bodo saltans	BS02200	-	BS37945	BS73490	BS11470	-	-	BS38360	BS91050	BS77980	BS05540	-
	BS04725	-									BS52050
	BS04730	-
	BS04735	-
	BS13055	LmE2
	BS19500	LmE2
	BS69130	-
	BS75120	TbELO4; LmE1
Leishmania major	LmjF.05.1170	TbELO4; LmE1	LmjF.27.0290	LmjF.20.0830	LmjF.31.2970	LmjF.35.3470	-	LmjF.33.2720	LmjF.27.2440	LmjF.07.0430	LmjF.34.0610	-
	LmjF.14.0630	pseudogene described by Livore et al., 2006								LmjF.07.0440	LmjF.04.0290
	LmjF.14.0640	TbELO1; LmA1-A3
	LmjF.14.0650	TbELO1; LmA1-A3
	LmjF.14.0660	TbELO1; LmA1-A3
	LmjF.14.0670	TbELO2; LmB
	LmjF.14.0680	TbELO3; LmD2; LmC1; LmC2
	LmjF.14.0690	TbELO3; LmD2; LmC1; LmC2
	LmjF.14.0700	LmD1
	LmjF.14.0705	TbELO3; LmD2; LmC1; LmC2
	LmjF.14.0710	LmD3-D5
	LmjF.14.0720	LmD3-D5
	LmjF.14.0730	LmD3-D5
	LmjF.14.0740	LmD6
	LmjF.32.1160	LmE2
Leptomonas pyrrhocoris	LpyrH10_02_0470	LmD6	LpyrH10_35_0430	LpyrH10_25_1090	LpyrH10_29_1150	LpyrH10_01_5810	-	LpyrH10_03_5010	LpyrH10_03_4020	LpyrH10_30_0890	LpyrH10_03_3130	-
	LpyrH10_02_1360	LmE2								LpyrH10_30_0900	LpyrH10_24_0220
	LpyrH10_17_0720	closely related to LmjF.14.0630
	LpyrH10_17_0730	TbELO1; LmA1-A3
	LpyrH10_17_0740	TbELO1; LmA1-A3
	LpyrH10_17_0750	TbELO1; LmA1-A3
	LpyrH10_17_0760	TbELO1; LmA1-A3
	LpyrH10_17_0770	TbELO2; LmB
	LpyrH10_17_0780	TbELO3; LmD2; LmC1; LmC2
	LpyrH10_17_0790	TbELO3; LmD2; LmC1; LmC2
	LpyrH10_17_0800	LmD1
	LpyrH10_17_0810	TbELO3; LmD2; LmC1; LmC2
	LpyrH10_17_0820	LmD3-D5
	LpyrH10_17_0830	LmD3-D5
	LpyrH10_17_0840	LmD3-D5
	LpyrH10_17_0850	LmD6
	LpyrH10_37_0300	TbELO4; LmE1
Neobodo designis	Ndes_Gene.14738::CAMNT_0016084757::g.14738::m.14738	-	Ndes_Gene.50571::CAMNT_0016084489::g.50571::m.50571	Ndes_Gene.47715::CAMNT_0016068263::g.47715::m.47715; Ndes_Gene.57659::CAMNT_0016074455::g.57659::m.57659	Ndes_Gene.63716::CAMNT_0016079087::g.63716::m.63716	-	-	Ndes_Gene.25046::CAMNT_0016100555::g.25046::m.25046	Ndes_Gene.57799::CAMNT_0016076837::g.57799::m.57799	Ndes_Gene.48222::CAMNT_0016074439::g.48222::m.48222	Ndes_Gene.65346::CAMNT_0016073267::g.65346::m.65346	-
	Ndes_Gene.17756::CAMNT_0016084347::g.17756::m.17756	-									Ndes_Gene.29364::CAMNT_0016089259::g.29364::m.29364
	Ndes_Gene.18546::CAMNT_0016100275::g.18546::m.18546	-
	Ndes_Gene.27125::CAMNT_0016113339::g.27125::m.27125	-
	Ndes_Gene.40209::CAMNT_0016075165::g.40209::m.40209	-
	Ndes_Gene.53340::CAMNT_0016067771::g.53340::m.53340	-
	Ndes_Gene.70038::CAMNT_0016084187::g.70038::m.70038	-
Paratrypanosoma confusum	PCON_0012510	LmE2	PCON_0084300	-	PCON_0067060	PCON_0000660	-	PCON_0011140	PCON_0010400	PCON_0046760	PCON_0040770	-
	PCON_0039060	TbELO1; LmA1-A3								PCON_0035210	PCON_0078020
	PCON_0039070	TbELO1; LmA1-A3
	PCON_0039080	TbELO2; LmB; TbELO1; LmA1-A3
	PCON_0039090	TbELO3; LmD2; LmC1; LmC2
	PCON_0039100	TbELO3; LmD2; LmC1; LmC2
	PCON_0039110	LmD6
	PCON_0068000	TbELO4; LmE1
Perkinsela sp.	-	-	KNH08387	-	-	KNH05656	-	KNH04659	-	KNH08946	-	-
Prokinetoplastina sp. PhF-6	PhF_6_TR19180__c0_g1_i1__m.28208	-	PhF_6_TR16651__c0_g1_i1__m.25337	PhF_6_TR21079__c0_g1_i2__m.30381	PhF_6_TR8015__c0_g1_i3__m.12428	PhF_6_TR6915__c0_g1_i1__m.10069	-	PhF_6_TR10964|c0_g1_i1|m.17680	PhF_6_TR15650|c0_g1_i1|m.24322	PhF_6_TR17712__c0_g1_i1__m.26802	PhF_6_TR20702|c0_g1_i1|m.29777	-
	PhF_6_TR25335__c0_g1_i2__m.35031	LmE2							PhF_6_TR31853|c0_g1_i1|m.47232		PhF_6_TR40631|c0_g1_i1|m.60978
	PhF_6_TR28257__c0_g1_i1__m.41785	-
	PhF_6_TR41053__c0_g1_i1__m.62182	-
	PhF_6_TR42887__c0_g1_i2__m.64978	TbELO4; LmE1
Prokinetoplastina sp. PhM-4	PhM_4_TR8474__c1_g1_i1__m.104056	TbELO4; LmE1	PhM_4_TR7830__c0_g1_i1__m.18246	PhM_4_TR718__c0_g1_i1__m.104861	PhM_4_TR3060__c0_g1_i1__m.90737	PhM_4_TR75__c0_g1_i1__m.42112	-	PhM_4_TR9054|c0_g1_i1|m.60006	PhM_4_TR155|c0_g1_i1|m.61426	PhM_4_TR5373__c0_g1_i2__m.85452	PhM_4_TR2696|c0_g1_i1|m.3141	-
	PhM_4_TR8474__c1_g1_i4__m.104067	TbELO4; LmE1									PhM_4_TR9037|c0_g1_i1|m.48844
	PhM_4_TR8474__c1_g1_i7__m.104065	TbELO4; LmE1
Trypanoplasma borreli	Tbor_TRINITY_DN122_c0_g1::TRINITY_DN122_c0_g1_i1::g.11948::m.11948_	LmE2	Tbor_TRINITY_DN4987_c8_g11::TRINITY_DN4987_c8_g11_i1::g.9830::m.9830	-	Tbor_TRINITY_DN3221_c0_g1::TRINITY_DN3221_c0_g1_i1::g.23689::m.23689	Tbor_TRINITY_DN6061_c5_g4::TRINITY_DN6061_c5_g4_i1::g.11504::m.11504	-	Tbor_TRINITY_DN5501_c9_g1::TRINITY_DN5501_c9_g1_i1::g.13559::m.13559	Tbor_TRINITY_DN9127_c0_g1::TRINITY_DN9127_c0_g1_i1::g.14495::m.14495	-	-	Tbor_TRINITY_DN4884_c0_g1::TRINITY_DN4884_c0_g1_i1::g.1346::m.1346
	Tbor_TRINITY_DN4808_c0_g1::TRINITY_DN4808_c0_g1_i1::g.1360::m.1360_	TbELO4; LmE1
	Tbor_TRINITY_DN5382_c5_g1::TRINITY_DN5382_c5_g1_i1::g.4249::m.4249_	-
Trypanosoma brucei	Tb927.7.4180	TbELO1; LmA1-A3	Tb927.3.860	-	Tb927.8.7100	Tb927.9.11900	-	Tb927.2.3910	Tb927.2.5210	Tb927.8.1440	Tb927.7.7410	-
	Tb927.7.4170	TbELO2; LmB									Tb927.9.7190
	Tb927.7.4160	TbELO3; LmD2; LmC1; LmC2
	Tb927.5.4530	TbELO4; LmE1
Trypanosoma grayi	Tgr.121.1090	LmE2	Tgr.546.1060	-	Tgr.1183.1000	Tgr.21.1060	-	Tgr.680.1050	Tgr.406.1090	Tgr.192.1030	Tgr.381.1040	-
	Tgr.1534.1010	LmD6									Tgr.603.1050
	Tgr.1695.1000	TbELO4; LmE1
	Tgr.2242.1000	TbELO3; LmD2; LmC1; LmC2
	Tgr.2526.1000	LmD6
	Tgr.748.1030	LmjF.14.0630 - pseudogene described by Livore et al., 2006
	Tgr.748.1040	TbELO1; LmA1-A3
	Tgr.871.1000	TbELO2; LmB
	Tgr.871.1010	TbELO3; LmD2; LmC1; LmC2
	Tgr.871.1020	LmD3-D5
ª – at least three FAS domains were identified on the same transcript
Table S8. Enzymes involved in fatty acid biosynthesis in Euglenozoa.

## Sheet: Table S9
Enzyme	Hemistasia phaeocysticola	Rhynchopus humris	Sulcionema specki	Euglena gracilis	Eutreptiella gymnastica	Rhabdomonas costata	Azumiobodo hoyamushi	Bodo saltans	Leishmania major	Leptomonas pyrrhocoris	Neobodo designis	Paratrypanosoma confusum	Perkinsela sp.	Prokinetoplastina sp. PhF-6	Prokinetoplastina sp. PhM-4	Trypanoplasma borreli	Trypanosoma brucei	Trypanosoma grayi
N-acetylmuramate 6-phosphate etherase	Hpha_TRINITY_DN35316_c0_g1::TRINITY_DN35316_c0_g1_i1::g.85187::m.85187	-	-	-	-	-	-	BS54570	-	-	Ndes_Gene.11456::CAMNT_0016114725::g.11456::m.11456	-	-	PhF_6_TR4278|c0_g1_i1|m.5780	PhM_4_TR16|c0_g1_i1|m.38603	-	-	-
D-lactate dehydrogenase	Hpha_TRINITY_DN35332_c0_g1::TRINITY_DN35332_c0_g1_i1::g.85064::m.85064	-	-	Gene.62453::EG_transcript_11827::g.62453::m.62453; Gene.48829::EG_transcript_8383::g.48829::m.48829	-	-	-	BS21955	LmjF.27.2020; LmjF.29.0280	LpyrH10_03_4500; LpyrH10_03_4510;LpyrH10_03_4520;LpyrH10_03_4530	-	PCON_0042640	-	PhF_6_TR21672|c0_g1_i1|m.30932	-	-	-	Tgr.545.1000; Tgr.441.1010; Tgr.441.1000
alanine racemase	-	-	-	-	-	-	-	BS72585	-	LpyrH10_01_3090	Ndes_Gene.41008::CAMNT_0016079457::g.41008::m.41008	-	-	-	PhM_4_TR10586|c0_g1_i1|m.13295	-	-	Tgr.536.1030
Table S9. Enzymes involved in the digestion of bacterial cell walls in Euglenozoa.

## Sheet: Table S10
Enzyme	Organism	Gene/protein ID	KEGG ID	SL sequence presence/absence	Best BLAST hit in nr database	BLAST vs nr best hit E-value	Comments
De novo cysteine biosynthesis
serine acetyltransferase (SAT)	Hemistasia phaeocysticola	-	-	-	-	-
	Rhynchopus humris	Rhum_TRINITY_DN18587_c0_g1::Rhum_TRINITY_DN18587_c0_g1_i1::g.167715::m.167715	K00640	-	serine acetyltransferase [Planctomycetes bacterium DG_20]	3e-84
	Sulcionema specki	-	-	-	-	-
	Euglena gracilis	Egra_Gene.93361::EG_transcript_21765::g.93361::m.93361	K00640	-	serine acetyltransferase [Ruminiclostridium sufflavum]	3e-91
	Eutreptiella gymnastica	Egym_Gene.5577::CAMNT_0000691063::g.5577::m.5577; Gene.56041::CAMNT_0000667851::g.56041::m.56041	K00640	-	serine acetyltransferase [Neisseria elongata]; serine acetyltransferase [Paenibacillus forsythiae]	2e-73; 2e-92
	Rhabdomonas costata	-	-	-	-	-
	Azumiobodo hoyamushi	Ahoya_Gene.5748__c2400_g2_i1__g.5748__m.5748	K00640	-	serine acetyltransferase [Trypanosoma theileri]	1e-72
	Bodo saltans	BS80490	K00640	genome	serine acetyltransferase [Angomonas desouzai]	4e-85
	Leishmania major	LmjF.34.2850	K00640	genome	serine acetyltransferase [Leishmania donovani]	0
	Leptomonas pyrrhocoris	LpyrH10_05_3070	K00640	genome	serine acetyltransferase [Crithidia acanthocephali]	0
	Neobodo designis	Ndes_Gene.64919::CAMNT_0016067225::g.64919::m.64919	K00640	-	serine acetyltransferase [Betaproteobacteria bacterium HGW-Betaproteobacteria-3]	2e-56
	Paratrypanosoma confusum	PCON_0009910	K00640	genome	serine acetyltransferase [Trypanosoma grayi]	2e-124
	Perkinsela sp.	-	-	-	-	-
	Prokinetoplastina sp. PhF-6	PhF_6_TR19176__c0_g1_i1__m.28200; PhF_6_TR19750__c0_g1_i1__m.28814	K00640	+, -	serine acetyltransferase [Hylemonella gracilis]; serine acetyltransferase [Desulfovibrio sp. FW1012B]	9e-81; 4e-24
	Prokinetoplastina sp. PhM-4	PhM_4_TR122__c0_g1_i1__m.62948; PhM_4_TR579__c0_g1_i1__m.43815	K00640	+	serine acetyltransferase [Desulfonatronum sp. SC1]; serine O-acetyltransferase [Halorientalis persicus]	4e-82; 8e-26
	Trypanoplasma borreli	-	-	-	-	-
	Trypanosoma brucei	-	-	-	-	-
	Trypanosoma grayi	Tgr.60.1070	K00640	genome	serine acetyltransferase [Trypanosoma theileri]	4e-162
cysteine synthetase (CS)	Hemistasia phaeocysticola	Hpha_TRINITY_DN11828_c0_g1::TRINITY_DN11828_c0_g1_i1::g.1853::m.1853; Hpha_TRINITY_DN11828_c0_g2::TRINITY_DN11828_c0_g2_i1::g.1857::m.1857; TRINITY_DN12885_c0_g1::TRINITY_DN12885_c0_g1_i1::g.24066::m.24066; TRINITY_DN15642_c0_g1::TRINITY_DN15642_c0_g1_i2::g.102084::m.102084; TRINITY_DN15642_c0_g2::TRINITY_DN15642_c0_g2_i1::g.102082::m.102082; TRINITY_DN4286_c0_g1::TRINITY_DN4286_c0_g1_i2::g.18664…	K01738	-	cysteine synthase, chloroplastic/chromoplastic [Artemisia annua]; cysteine synthase, chloroplastic/chromoplastic [Artemisia annua]; cysteine synthase, chloroplastic/chromoplastic [Artemisia annua]; cysteine synthase [Phaeodactylum tricornutum CCAP 1055/1]; cysteine synthase [Phaeodactylum tricornutum CCAP 1055/1]; chloroplast O-acetyl-serine lyase/glutaredoxin fusion protein [Karlodinium veneficu…	5e-150; 1e-169; 5e-89; 2e-165; 2e-170; 0
	Rhynchopus humris	Rhum_TRINITY_DN16739_c0_g1::Rhum_TRINITY_DN16739_c0_g1_i1::g.164153::m.164153; Rhum_TRINITY_DN21063_c0_g1::Rhum_TRINITY_DN21063_c0_g1_i1::g.173038::m.173038; Rhum_TRINITY_DN639_c0_g1::Rhum_TRINITY_DN639_c0_g1_i1::g.2042::m.2042; Rhum_TRINITY_DN7512_c0_g1::Rhum_TRINITY_DN7512_c0_g1_i1::g.23309::m.23309	K01738	+,+,+,-	cysteine synthase A [Rhodopirellula]; cysteine synthase [Mariprofundus ferrooxydans PV-1]; cysteine synthase A [Rhodopirellula]; O-acetylserine lyase [Proteobacteria bacterium]	8e-129; 8e-111; 2e-137; 0
	Sulcionema specki	Sspe_Gene.35710::Locus_17283_Transcript_1_1_Confidence_1.000_Length_3267::g.35710::m.35710; Sspe_Gene.89399::Locus_61168_Transcript_1_2_Confidence_0.667_Length_1196::g.89399::m.89399; Sspe_Gene.19621::Locus_7162_Transcript_1_2_Confidence_0.400_Length_1029::g.19621::m.19621; Sspe_Sspe_Gene.49653::Locus_26956_Transcript_5_10_Confidence_0.160_Length_1247::g.49653::m.49653	K01738	-,+,-,-	cysteine synthase, chloroplastic/chromoplastic [Artemisia annua]; cysteine synthase [Trypanosoma grayi]; cysteine synthase [Chlamydomonas reinhardtii]; cysteine synthase A [Candidatus Goldbacteria bacterium HGW-Goldbacteria-1]	7e-170; 2e-116; 7e-134; 2e-121
	Euglena gracilis	Egra_Gene.55460::EG_transcript_10012::g.55460::m.55460; Egra_Gene.61799::EG_transcript_11659::g.61799::m.61799; Egra_Gene.62818::EG_transcript_11918::g.62818::m.62818; Egra_Gene.64384::EG_transcript_12358::g.64384::m.64384; Egra_Gene.65892::EG_transcript_12808::g.65892::m.65892; Egra_Gene.69338::EG_transcript_13795::g.69338::m.69338; Egra_Gene.77010::EG_transcript_16074::g.77010::m.77010; Egra_Ge…	K01738	-	cysteine synthase A [Saprolegnia parasitica CBS 223.65]; cysteine synthase A [Deltaproteobacteria bacterium HGW-Deltaproteobacteria-1]; cysteine synthase A [Pseudomonas]; cysteine synthase [Emiliania huxleyi CCMP1516]; cysteine synthase A [Acidobacteria bacterium]; cysteine synthase A [Acidobacteria bacterium]; cysteine synthase [Emiliania huxleyi CCMP1516]; cysteine synthase [Musa acuminata subs…	1e-136; 3e-148 ; 1e-149; 2e-131; 6e-122; 1e-139; 1e-130; 3e-101; 5e-106; 7e-121; 1e-110
	Eutreptiella gymnastica	Egym_Gene.8818::CAMNT_0000690239::g.8818::m.8818; Gene.7735::CAMNT_0000691347::g.7735::m.7735; Gene.1723::CAMNT_0000696801::g.1723::m.1723; Gene.33408::CAMNT_0000704735::g.33408::m.33408; Gene.27359::CAMNT_0000705679::g.27359::m.27359; Gene.26633::CAMNT_0000712115::g.26633::m.26633; Gene.18799::CAMNT_0000717483::g.18799::m.18799	K01738	-	cysteine synthase [Trypanosoma grayi]; cysteine synthase [Musa acuminata subsp. Malaccensis]; cysteine synthase [Emiliania huxleyi CCMP1516]; cysteine synthase A [Deltaproteobacteria bacterium GWA2_65_63]; cysteine synthase A [Saprolegnia diclina VS20]; cysteine synthase A [Acidobacteria bacterium]; cysteine synthase A [Acidobacteria bacterium]	8e-134; 9e-95; 6e-129; 1e-149; 4e-123; 1e-125; 2e-134
	Rhabdomonas costata	Rcos_Gene.50060_TR16855_c0_g1_i2_g.50060_m.50060; Rcos_Gene.134002_TR50389_c0_g1_i1_g.134002_m.134002; Rcos_Gene.21102_TR7279_c0_g1_i1_g.21102_m.21102	K01738	-,+,-	cysteine synthase [Chlamydomonas reinhardtii]; cysteine synthase [Corynebacterium glutamicum]; cysteine synthase A [Acidobacteria bacterium]	2e-130; 6e-23; 5e-16
	Azumiobodo hoyamushi	Ahoya_Gene.63930__c15961_g1_i1__g.63930__m.63930	K01738	+	cysteine synthase [Trypanosoma grayi]	1e-135
	Bodo saltans	BS23445	K01738	genome	cysteine synthase [Trypanosoma grayi]	1e-155
	Leishmania major	LmjF.36.3590	K01738	genome	cysteine synthase [Leishmania infantum JPCM5]	0
	Leptomonas pyrrhocoris	LpyrH10_06_1200	K01738	genome	cysteine synthase [Leptomonas seymouri]	0
	Neobodo designis	Ndes_Gene.70012::CAMNT_0016083223::g.70012::m.70012	K01738	+	cysteine synthase [Leptomonas pyrrhocoris]; cysteine synthase [Trypanosoma grayi]	3e-122
	Paratrypanosoma confusum	PCON_0041800	K01738	genome	cysteine synthase [Trypanosoma grayi]	8e-179
	Perkinsela sp.	-	-	-	-	-
	Prokinetoplastina sp. PhF-6	PhF_6_TR43627__c0_g1_i1__m.67022; PhF_6_TR12970__c0_g1_i1__m.20497	K01738	+	cysteine synthase [Trypanosoma grayi]; cysteine synthase [Trypanosoma grayi]	3e-108; 3e-139
	Prokinetoplastina sp. PhM-4	PhM_4_TR15197__c0_g1_i1__m.93753; PhM_4_TR2045__c1_g1_i1__m.95475	K01738	+	cysteine synthase [Leptomonas pyrrhocoris]; cysteine synthase [Trypanosoma grayi]	7e-123; 6e-116
	Trypanoplasma borreli	-	-	-	-	-
	Trypanosoma brucei	-	-	-	-	-
	Trypanosoma grayi	Tgr.137.1070	K01738	genome	cysteine synthase [Trypanosoma theileri]	0
Reverse transsulfuration pathway
cystathionine β-synthetase (CBS)	Hemistasia phaeocysticola	Hpha_TRINITY_DN15619_c4_g5::TRINITY_DN15619_c4_g5_i5::g.99402::m.99402; Hpha_TRINITY_DN15619_c4_g5::TRINITY_DN15619_c4_g5_i7::g.99431::m.99431	K01697	-	cystathionine beta-synthase [Tetrahymena thermophila SB210]; cystathionine beta-synthase [Tetrahymena thermophila SB210]	1e-116 ; 1e-116
	Rhynchopus humris	Rhum_TRINITY_DN14425_c18_g1::Rhum_TRINITY_DN14425_c18_g1_i1::g.90161::m.90161	K01697	-	cystathionine beta-synthase [Tetrahymena thermophila SB210]	5e-118
	Sulcionema specki	Sspe_Gene.7422::Locus_2512_Transcript_1_1_Confidence_1.000_Length_987::g.7422::m.7422	K01697	-	cystathionine beta-synthase [Pythium insidiosum]	2e-146
	Euglena gracilis	Egra_Gene.64804::EG_transcript_12492::g.64804::m.64804; Egra_Gene.44463::EG_transcript_7368::g.44463::m.44463	K01697	-	cystathionine beta-synthase [Hondaea fermentalgiana]; cystathionine beta-synthase [Hondaea fermentalgiana]	1e-144; 5e-134
	Eutreptiella gymnastica	Egym_Gene.39109::CAMNT_0000669931::g.39109::m.39109	K01697	-	cystathionine beta-synthase [Hondaea fermentalgiana]	2e-148
	Rhabdomonas costata	Rcos_Gene.73155_TR25884_c0_g1_i1_g.73155_m.73155	K01697	-	cystathionine beta-synthase [Pythium insidiosum]	5e-140
	Azumiobodo hoyamushi	Ahoya_Gene.32847__c10511_g1_i1__g.32847__m.32847	K01697	-	cystathionine beta-synthase (CYSB) [Leptomonas pyrrhocoris]	1e-163
	Bodo saltans	BS35110	K01697	genome	cystathionine beta-synthase [Crithidia acanthocephali]	1e-175
	Leishmania major	LmjF.17.0250	K01697	genome	cystathionine beta-synthase [Leishmania infantum JPCM5]	0
	Leptomonas pyrrhocoris	LpyrH10_21_0120	K01697	genome	cystathionine beta-synthase [Crithidia acanthocephali]	0
	Neobodo designis	CAMNT_0016084959	K01697	+	cystathionine beta-synthase [Crithidia acanthocephali]	5e-152	identified by BLAST against transcripts
	Paratrypanosoma confusum	PCON_0051970	K01697	genome	cystathionine beta-synthase [Trypanosoma cruzi]	0
	Perkinsela sp.	-	-	-	-	-
	Prokinetoplastina sp. PhF-6	PhF_6_TR40902__c0_g1_i1__m.61874	K01697	+	cystathionine beta-synthase [Pythium insidiosum]	2e-153
	Prokinetoplastina sp. PhM-4	PhM_4_TR161__c0_g1_i1__m.13821	K01697	+	cystathionine beta synthase [Naegleria gruberi]	3e-148
	Trypanoplasma borreli	Tbor_TRINITY_DN5431_c1_g1::TRINITY_DN5431_c1_g1_i5::g.24777::m.24777	K01697	-	cystathionine beta-synthase [Crithidia acanthocephali]	3e-179
	Trypanosoma brucei	Tb11.02.5400; Tb11.02.5400b	K01697	genome	cystathionine beta-synthase [Trypanosoma brucei equiperdum]	0
	Trypanosoma grayi	Tgr.10.1150	K01697	genome	cystathionine beta-synthase [Trypanosoma conorhini]	0
cystathionine γ-lyase (CGL)	Hemistasia phaeocysticola	Hpha_TRINITY_DN16084_c1_g2::TRINITY_DN16084_c1_g2_i2::g.120574::m.120574	K01758	-	cystathione gamma lyase [Chrysochromulina sp. CCMP291]	0
	Rhynchopus humris	Rhum_TRINITY_DN15715_c0_g1::Rhum_TRINITY_DN15715_c0_g1_i1::g.161939::m.161939	K01758	+	cystathionine gamma-synthase [Sphaeroforma arctica JP610]	0
	Sulcionema specki	Sspe_Gene.1901::Locus_632_Transcript_2_3_Confidence_0.500_Length_1339::g.1901::m.1901	K01758	-	cystathionine gamma-synthase [Angomonas desouzai]	1e-88	not identified by BLAST; KEGG ID assigned
	Euglena gracilis	Egra_Gene.59426::EG_transcript_11016::g.59426::m.59426	K01758	+	cystathionine gamma-synthase [Herpetomonas muscarum]	0
	Eutreptiella gymnastica	Egym_Gene.12594::CAMNT_0000702207::g.12594::m.12594; Egym_Gene.25150::CAMNT_0000702949::g.25150::m.25150	K01758	-	cystathionine gamma-synthase [Sphaeroforma arctica JP610]	0
	Rhabdomonas costata	Rcos_Gene.43195_TR13885_c0_g1_i1_g.43195_m.43195	K01758	+	cystathionine gamma-synthase [Herpetomonas muscarum]	0
	Azumiobodo hoyamushi	Ahoya_Gene.10377__c4535_g1_i1__g.10377__m.10377	K01758	-	cystathione gamma lyase [Bodo saltans]	0
	Bodo saltans	BS04790; BS04795; BS04800	K01758	genome	cystathione gamma lyase [Trypanosoma grayi]	0
	Leishmania major	LmjF.35.3230	K01758	genome	cystathione gamma lyase [Leishmania infantum JPCM5]	0
	Leptomonas pyrrhocoris	LpyrH10_01_5570	K01758	genome	cystathione gamma lyase [Leptomonas seymouri]	0
	Neobodo designis	CAMNT_0016067675	K01758	-	cystathione gamma lyase [Leptomonas seymouri]	0	identified by BLAST against transcripts
	Paratrypanosoma confusum	PCON_0000910	K01758	genome	cystathionine gamma-synthase [Herpetomonas muscarum]	0
	Perkinsela sp.	-	-	-	-	-
	Prokinetoplastina sp. PhF-6	PhF_6_TR8732__c0_g1_i1__m.13730	K01758	+	cystathione gamma lyase [Bodo saltans]	0
	Prokinetoplastina sp. PhM-4	PhM_4_TR12406__c0_g1_i1__m.11536; PhM4_TR17132__c0_g1_i1__m.15818	K01758	+,-	cystathione gamma lyase [Trypanosoma grayi]; cystathionine gamma-synthase [Herpetomonas muscarum]	0
	Trypanoplasma borreli	Tbor_TRINITY_DN5401_c7_g1::TRINITY_DN5401_c7_g1_i1::g.24303	-	+	cystathione gamma lyase [Trypanosoma rangeli SC58]	0	identified by BLAST; no KEGG ID was assigned using BlastKoala
	Trypanosoma brucei	Tb927.9.12320	K01758	genome	cystathione gamma lyase [Trypanosoma equiperdum]	0
	Trypanosoma grayi	Tgr.745.1020	K01758	genome	cystathione gamma lyase [Trypanosoma theileri]	0
Glutathione biosynthesis
γ-glutamyl-cysteine synthetase (GshA)	Hemistasia phaeocysticola	Hpha_TRINITY_DN16758_c0_g1::TRINITY_DN16758_c0_g1_i5::g.79080::m.79080	K11204	+	gamma-glutamylcysteine synthetase [Leishmania infantum JPCM5]	9e-173
	Rhynchopus humris	Rhum_TRINITY_DN22772_c0_g1_i1	-	-	gamma-glutamylcysteine synthetase [Trypanosoma vivax Y486]	0	identified by BLAST against transcripts
	Sulcionema specki	Sspe_Gene.282::Locus_96_Transcript_2_2_Confidence_0.600_Length_2397::g.282::m.282; Sspe_Gene.283::Locus_96_Transcript_2_2_Confidence_0.600_Length_2397::g.283::m.283; Sspe_Gene.285::Locus_96_Transcript_2_2_Confidence_0.600_Length_2397::g.285::m.285	K11204	-	glutamate-cysteine ligase catalytic subunit [Angomonas deanei]; glutamate-cysteine ligase-domain-containing protein [Glomus cerebriforme]; glutamate-cysteine ligase catalytic subunit [Rhizophagus diaphanus]	1e-44; 2e-43; 9e-41
	Euglena gracilis	Egra_Gene.13750::EG_transcript_1613::g.13750::m.13750	K11204	-	glutamate-cysteine ligase [Mucor ambiguus]	2e-146
	Eutreptiella gymnastica	-	-	-	-	-
	Rhabdomonas costata	Rcos_Gene.109078_TR39244_c0_g1_i1_g.109078_m.109078	K11204	+	glutamate-cysteine ligase catalytic subunit isoform X3 [Ovis aries musimon]	0
	Azumiobodo hoyamushi	Ahoya_Gene.39319__c11534_g1_i1__g.39319__m.39319	K11204	+	glutamate-cysteine ligase catalytic subunit [Angomonas deanei]	0
	Bodo saltans	BS62160	K11204	genome	gamma-glutamylcysteine synthetase [Trypanosoma theileri]	0
	Leishmania major	LmjF.18.1660	K11204	genome	gamma-glutamylcysteine synthetase [Leishmania donovani]	0
	Leptomonas pyrrhocoris	LpyrH10_13_2280	K11204	genome	gamma-glutamylcysteine synthetase [Leptomonas seymouri]	0
	Neobodo designis	Ndes_Gene.35818::CAMNT_0016089273::g.35818::m.35818	K11204	+	glutamate-cysteine ligase catalytic subunit [Angomonas deanei]	0
	Paratrypanosoma confusum	PCON_0060140	K11204	genome	gamma-glutamylcysteine synthetase [Trypanosoma theileri]	0
	Perkinsela sp.	-	-	-	-	-
	Prokinetoplastina sp. PhF-6	PhF_6_TR42133__c0_g1_i1__m.63640	K11204	+	gamma-glutamylcysteine synthetase [Trypanosoma congolense IL3000]	0
	Prokinetoplastina sp. PhM-4	PhM_4_TR12669__c0_g1_i1__m.28100; PhM4_TR12669__c0_g2_i1__m.28097	K11204	+	gamma-glutamylcysteine synthetase [Strigomonas culicis]	0
	Trypanoplasma borreli	Tbor_TRINITY_DN5803_c2_g3::TRINITY_DN5803_c2_g3_i1::g.5855::m.5855; Tbor_TRINITY_DN5803_c2_g5::TRINITY_DN5803_c2_g5_i1::g.5856::m.5856; Tbor_TRINITY_DN5803_c2_g5::TRINITY_DN5803_c2_g5_i3::g.5859::m.5859	K11204	-	glutamate-cysteine ligase catalytic subunit [Strigomonas culicis]; glutamate-cysteine ligase catalytic subunit [Strigomonas culicis] ; gamma-glutamylcysteine synthetase [Leishmania infantum JPCM5]	7E-061; 5e-57; 8e-87
	Trypanosoma brucei	Tb927.10.12370	K11204	genome	gamma-glutamylcysteine synthetase [Trypanosoma equiperdum]	0
	Trypanosoma grayi	Tgr.59.1060	K11204	genome	gamma-glutamylcysteine synthetase [Trypanosoma theileri]	0
glutathione synthetase (GshB)	Hemistasia phaeocysticola	Hpha_TRINITY_DN33505_c0_g1::TRINITY_DN33505_c0_g1_i1::g.171158::m.171158	K21456	-	glutathione synthetase [Phytophthora cactorum]	5e-105
	Rhynchopus humris	Rhum_TRINITY_DN18771_c0_g1::Rhum_TRINITY_DN18771_c0_g1_i1::g.168379::m.168379	K21456	+	glutathione synthetase [Phytophthora cactorum]	4e-107
	Sulcionema specki	Sspe_Gene.29787::Locus_14353_Transcript_1_1_Confidence_1.000_Length_1667::g.29787::m.29787	K21456	-	glutathione synthetase [Dipodomys ordii]	3e-29
	Euglena gracilis	Egra_Gene.48418::EG_transcript_8300::g.48418::m.48418	-	+	glutathione synthetase [Spizellomyces punctatus DAOM BR117]	4e-106	identified by BLAST; no KEGG ID was assigned using BlastKoala
	Eutreptiella gymnastica	Egym_Gene.37320::CAMNT_0000729877::g.37320::m.37320	-	-	glutathione synthetase [Blyttiomyces helicus]glutathione synthetase	8e-30	identified by BLAST; no KEGG ID was assigned using BlastKoala
	Rhabdomonas costata	Rcos_50070_TR16859_c0_g1_i1_g.50070_m.50070	-	-	glutathione synthetase [Oryzias melastigma]	8e-101	identified by BLAST; no KEGG ID was assigned using BlastKoala
	Azumiobodo hoyamushi	Ahoya_Gene.12066__c5122_g1_i1__g.12066__m.12066	K21456	+	glutathione synthetase [Leishmania mexicana MHOM/GT/2001/U1103]	8e-59
	Bodo saltans	BS89105	K21456	genome	glutathione synthetase [Trypanosoma grayi]	1e-128
	Leishmania major	LmjF.14.0910	K21456	genome	glutathione synthetase [Leishmania donovani]	0
	Leptomonas pyrrhocoris	LpyrH10_17_1080	K21456	genome	glutathione synthetase [Leptomonas seymouri]	0
	Neobodo designis	Ndes_Gene.48904::CAMNT_0016084629::g.48904::m.48904	-	-	glutathione synthetase [Bodo saltans]	8e-68	identified by BLAST; no KEGG ID was assigned using BlastKoala
	Paratrypanosoma confusum	PCON_0039230	K21456	genome	glutathione synthetase [Leishmania mexicana MHOM/GT/2001/U1103]	2e-135
	Perkinsela sp.	-	-	-	-	-
	Prokinetoplastina sp. PhF-6	PhF_6_TR27813__c0_g1_i1__m.40560	K21456	+	glutathione synthetase [Pythium insidiosum]	6e-97
	Prokinetoplastina sp. PhM-4	PhM_4_TR16821__c4_g7_i3__m.47790	K21456	+	glutathione synthetase [Pythium insidiosum]	8e-99
	Trypanoplasma borreli	Tbor_TRINITY_DN4763_c0_g1::TRINITY_DN4763_c0_g1_i1::g.16950::m.16950	K21456	+	glutathione synthetase [Trypanosoma brucei brucei TREU927]	2e-95
	Trypanosoma brucei	Tb927.7.4000	K21456	genome	glutathione synthetase [Trypanosoma brucei gambiense DAL972]	0
	Trypanosoma grayi	Tgr.384.1000	K21456	genome	glutathione synthetase [Trypanosoma cruzi marinkellei]	0
Spermidine biosynthesis
arginase (ARG)	Hemistasia phaeocysticola	Hpha_TRINITY_DN13785_c0_g1::TRINITY_DN13785_c0_g1_i2::g.142300::m.142300; Hpha_TRINITY_DN15949_c0_g3::TRINITY_DN15949_c0_g3_i1::g.75181::m.75181	K01476	-	arginase [Perkinsus marinus ATCC 50983]; arginase [Perkinsus marinus ATCC 50983]	5e-105; 4e-106
	Rhynchopus humris	Rhum_TRINITY_DN14670_c6_g3::Rhum_TRINITY_DN14670_c6_g3_i2::g.108336::m.108336; Rhum_TRINITY_DN14670_c6_g3::Rhum_TRINITY_DN14670_c6_g3_i3::g.108340::m.108340	K01476	-	arginase [Leucoagaricus sp. SymC.cos]; arginase-1 isoform X2 [Condylura cristata]	7e-36; 2e-36
	Sulcionema specki	Sspe_Gene.60718::Locus_33520_Transcript_1_1_Confidence_1.000_Length_1381::g.60718::m.60718	K01476	+	agmatinase [marine bacterium AO1-C]	4e-63	identified by BlastKoala; not BLAST
	Euglena gracilis	-	-	-	-	-
	Eutreptiella gymnastica	Egym_Gene.9008::CAMNT_0000695041::g.9008::m.9008	K01476	-	ureohydrolase [Daedalea quercina L-15889]	3e-38
	Rhabdomonas costata	-	-	-	-	-
	Azumiobodo hoyamushi	Ahoya_Gene.12287__c5171_g2_i1__g.12287__m.12287	K01476	+	arginase-like protein [Bodo saltans];arginase-like protein [Bodo saltans]	3e-110
	Bodo saltans	BS80955	K01476	genome	arginase [Pichia kudriavzevii]	5e-68
	Leishmania major	LmjF.35.1480	K01476	genome	arginase [Leishmania infantum]	0
	Leptomonas pyrrhocoris	LpyrH10_01_3300; LpyrH10_02_6830	K01476	genome	arginase [Leptomonas seymouri]; arginase [Crithidia mellificae]	0; 5e-177
	Neobodo designis	Ndes_Gene.45040::CAMNT_0016060401::g.45040::m.45040	K01476	+	arginase-like protein [Bodo saltans]	8e-119
	Paratrypanosoma confusum	-	-	-	-	-
	Perkinsela sp.	-	-	-	-	-
	Prokinetoplastina sp. PhF-6	PhF_6_TR11560__c0_g1_i1__m.18624; PhF_6_TR43513__c0_g1_i1__m.66797; PhF_6_TR14209__c0_g1_i2__m.22776	K01476	+	arginase [Perkinsus marinus ATCC 50983]; arginase [Perkinsus marinus ATCC 50983]; arginase [Perkinsus marinus ATCC 50983]	5e-106; 3e-112; 1e-58
	Prokinetoplastina sp. PhM-4	PhM_4_TRTR18652|c1_g1_i1|m.75749; PhM_4_TR3649|c0_g2_i1|m.80344; PhM_4_TR7044|c0_g1_i1|m.97578; PhM_4_TR7044|c0_g2_i1|m.97581	K01476	+	arginase [Perkinsus marinus ATCC 50983]	1e-78; 8e-114; 1e-78; 1e-64
	Trypanoplasma borreli	Tbor_TRINITY_DN5937_c5_g1::TRINITY_DN5937_c5_g1_i1::g.18473::m.18473; Tbor_TRINITY_DN1791_c0_g1::TRINITY_DN1791_c0_g1_i1::g.21360::m.21360	K01476	-,+	arginase-like protein [Bodo saltans]; arginase-like protein [Bodo saltans]	7e-118; 5e-96
	Trypanosoma brucei	-	-	-	-	-
	Trypanosoma grayi	-	-	-	-	-
ornithine decarboxylase (ODC)	Hemistasia phaeocysticola	Hpha_TRINITY_DN16497_c1_g1::TRINITY_DN16497_c1_g1_i1::g.161107::m.161107	K01581	-	ornithine decarboxylase [Ficedula albicollis]	1e-128
	Rhynchopus humris	Rhum_TRINITY_DN14668_c17_g1::Rhum_TRINITY_DN14668_c17_g1_i1::g.109367::m.109367	K01581	+	ornithine decarboxylase [Gonapodya prolifera JEL478]	1e-124
	Sulcionema specki	Sspe_Gene.49450::Locus_26703_Transcript_1_2_Confidence_0.750_Length_1529::g.49450::m.49450	K01581	-	ornithine decarboxylase [Phascolarctos cinereus]	1e-86
	Euglena gracilis	Egra_Gene.21328::EG_transcript_2821::g.21328::m.21328	K01581	-	ornithine decarboxylase [Chlorella sorokiniana]	3e-131
	Eutreptiella gymnastica	Egym_Gene.34346::CAMNT_0000737243::g.34346::m.34346	K01581	-	ornithine decarboxylase [Chlorella sorokiniana]	3e-131
	Rhabdomonas costata	Rcos_Gene.43451_TR13983_c0_g1_i1_g.43451_m.43451	K01581	+	ornithine decarboxylase [Trichoplax sp. H2]	5e-121
	Azumiobodo hoyamushi	c1796_g1_i1	-	-	ornithine decarboxylase [Bodo saltans]	1e-139	identified by BLAST against transcripts
	Bodo saltans	BS32650	K01581	genome	ornithine decarboxylase [Leishmania braziliensis MHOM/BR/75/M2904]	1e-129
	Leishmania major	LmjF.12.0280	K01581	genome	ornithine decarboxylase [Leishmania infantum JPCM5]	0
	Leptomonas pyrrhocoris	LpyrH10_23_1100	K01581	genome	ornithine decarboxylase [Leptomonas seymouri]	0
	Neobodo designis	Ndes_Gene.51049::CAMNT_0016063961::g.51049::m.51049	K01581	-	ornithine decarboxylase [Bodo saltans]	1e-144
	Paratrypanosoma confusum	PCON_0057160	K01581	genome	ornithine decarboxylase [Leptomonas pyrrhocoris]	1e-145
	Perkinsela sp.	-	-	-	-	-
	Prokinetoplastina sp. PhF-6	PhF_6_TR31778|c3_g1_i1|m.46796	K01581	+	ornithine decarboxylase [Bodo saltans]	7e-125
	Prokinetoplastina sp. PhM-4	PhM_4_TR752__c1_g1_i1__m.95609; PhM_4_TR752__c1_g1_i2__m.95605	K01581	+	ornithine decarboxylase [Leishmania braziliensis MHOM/BR/75/M2904]	3e-129; 3e-130
	Trypanoplasma borreli	Tbor_TRINITY_DN2063_c0_g1::TRINITY_DN2063_c0_g1_i1::g.12059::m.12059; TRINITY_DN5413_c1_g2::TRINITY_DN5413_c1_g2_i3::g.24579::m.24579	K01581	-	ornithine decarboxylase [Bodo saltans]	6e-128; 9e-43
	Trypanosoma brucei	Tb927.11.13730	K01581	genome	ornithine decarboxylase [Trypanosoma equiperdum]	0
	Trypanosoma grayi	-	-	-	-	-
spermidine synthetase (SpS)	Hemistasia phaeocysticola	Hpha_TRINITY_DN211_c0_g1::TRINITY_DN211_c0_g1_i1::g.83710::m.83710; Hpha_TRINITY_DN211_c0_g2::TRINITY_DN211_c0_g2_i1::g.83711::m.83711; TRINITY_DN29854_c0_g1::TRINITY_DN29854_c0_g1_i1::g.2956::m.2956	K00797	-	spermidine synthase [Chrysochromulina sp. CCMP291]; polyamine aminopropyltransferase [Thermodesulfobium acidiphilum]; spermidine synthase [Chrysochromulina sp. CCMP291]	1E-017; 5e-22; 9e-69
	Rhynchopus humris	Rhum_TRINITY_DN18844_c0_g1::Rhum_TRINITY_DN18844_c0_g1_i1::g.168524::m.168524	K00797	-	spermidine synthase [Bodo saltans]	6e-107
	Sulcionema specki	Sspe_Gene.83209::Locus_54582_Transcript_1_1_Confidence_1.000_Length_1247::g.83209::m.83209; Sspe_Gene.1803::Locus_600_Transcript_1_1_Confidence_1.000_Length_993::g.1803::m.1803; Sspe_Gene.105546::Locus_82570_Transcript_1_1_Confidence_1.000_Length_1150::g.105546::m.105546	K00797	-	spermidine synthase [Chrysochromulina sp. CCMP291]; spermidine synthase [Branchiostoma belcheri]; spermidine synthase [Chrysochromulina sp. CCMP291]	2e-70; 1e-105; 3e-42
	Euglena gracilis	Egra_Gene.74485::EG_transcript_15313::g.74485::m.74485; Egra_Gene.78171::EG_transcript_16440::g.78171::m.78171; Egra_Gene.91282::EG_transcript_20956::g.91282::m.91282	K00797	-	spermidine synthase [Chrysochromulina sp. CCMP291]; spermidine synthase [Aquabacterium sp. YIM 730274]; spermidine synthase [Rhizopus microsporus]	2e-67; 7e-18; 1e-108
	Eutreptiella gymnastica	Egym_Gene.40799::CAMNT_0000675449::g.40799::m.40799; Egym_Gene.27587::CAMNT_0000710859::g.27587::m.27587	K00797	-	spermidine synthase [Rhizopus microsporus]; spermidine synthase [Callorhinchus milii]	4e-101; 9e-101
	Rhabdomonas costata	Rcos_Gene.40770_TR12839_c0_g1_i1_g.40770_m.40770	K00797	+	spermidine synthase [Paramormyrops kingsleyae]	1e-99
	Azumiobodo hoyamushi	Ahoya_Gene.59030__c13082_g1_i1__g.59030__m.59030	K00797	+	spermidine synthase [Bodo saltans]	1e-140
	Bodo saltans	BS80700	K00797	genome	spermidine synthase [Trypanosoma theileri]	5e-137
	Leishmania major	LmjF.04.0580	K00797	genome	spermidine synthase [Leishmania donovani]	0
	Leptomonas pyrrhocoris	LpyrH10_24_0670	K00797	genome	spermidine synthase [Crithidia fasciculata]	0
	Neobodo designis	Ndes_Gene.45731::CAMNT_0016068251::g.45731::m.45731	K00797	+	spermidine synthase [Bodo saltans]	2e-150
	Paratrypanosoma confusum	PCON_0078770	K00797	genome	spermidine synthase [Trypanosoma theileri]	0
	Perkinsela sp.	-	-	-	-	-
	Prokinetoplastina sp. PhF-6	PhF_6_TR10976__c0_g1_i1__m.17719; PhF_6_TR10976__c0_g1_i2__m.17720; PhF_6_TR13597__c0_g1_i1__m.21755; PhF_6_TR13597__c0_g1_i2__m.21756; PhF_6_TR29116__c0_g1_i1__m.42488; PhF_6_TR29116__c0_g1_i2__m.42489; PhF_6_TR39877__c0_g1_i1__m.59289	K00797	+	spermidine synthase [Pichia kudriavzevii]; spermidine synthase [Bodo saltans]; spermidine synthase [Chrysochromulina sp. CCMP291]; spermidine synthase [Chrysochromulina sp. CCMP291]; spermidine synthase [Candidatus Aminicenantes bacterium RBG_19FT_COMBO_58_17]; polyamine aminopropyltransferase [Caenispirillum salinarum]; spermidine synthase [Angomonas deanei]	1e-33; 1e-107; 9e-54; 1e-53; 2e-06; 5e-04; 2e-30
	Prokinetoplastina sp. PhM-4	PhM_4_TR5736__c0_g1_i1__m.39018	K00797	+	spermidine synthase [Chrysochromulina sp. CCMP291]	2e-62
	Trypanoplasma borreli	Tbor_TRINITY_DN2567_c0_g1::TRINITY_DN2567_c0_g1_i2::g.484::m.484; Tbor_TRINITY_DN4686_c0_g1::TRINITY_DN4686_c0_g1_i1::g.15048::m.15048	K00797	+	spermidine synthase [Bodo saltans]; spermidine synthase [Chrysochromulina sp. CCMP291]	4e-143; 3e-64
	Trypanosoma brucei	Tb927.9.7770	K00797	genome	spermidine synthase [Trypanosoma brucei gambiense DAL972]	0
	Trypanosoma grayi	Tgr.197.1050	K00797	genome	spermidine synthase [Trypanosoma theileri]	0
Trypanothione biosynthesis
glutathionylspermidine synthetase (GspS)	Hemistasia phaeocysticola	-	-	-	-	-
	Rhynchopus humris	-	-	-	-	-
	Sulcionema specki	-	-	-	-	-
	Euglena gracilis	Egra_Gene.57540::EG_transcript_10512::g.57540::m.57540; Egra_Gene.41188::EG_transcript_6632::g.41188::m.41188	-		bifunctional glutathionylspermidine amidase/glutathionylspermidine synthetase [Achlya hypogyna]; bifunctional glutathionylspermidine amidase/glutathionylspermidine synthetase [Thraustotheca clavata]	4e-111; 6e-153	identified by BLAST; no KEGG ID was assigned using BlastKoala
	Eutreptiella gymnastica	-	-	-	-	-
	Rhabdomonas costata	-	-	-	-	-
	Azumiobodo hoyamushi	Ahoya_Gene.46407_c12289_g1_i1_g.46407_m.46407	-	-	trypanothione synthetase [Trypanosoma theileri]	3e-48	identified by BLAST; no KEGG ID was assigned using BlastKoala
	Bodo saltans	BS79535	-	genome	trypanothione synthetase [Trypanosoma theileri]	0	identified by BLAST; no KEGG ID was assigned using BlastKoala
	Leishmania major	LmjF.25.2380 (pseudogene)	-	genome	glutathionylspermidine synthase [Leishmania donovani]	0	identified by BLAST; no KEGG ID was assigned using BlastKoala
	Leptomonas pyrrhocoris	LpyrH10_10_2950	-	genome	glutathionylspermidine synthase [Leptomonas seymouri]	0	identified by BLAST; no KEGG ID was assigned using BlastKoala
	Neobodo designis	Ndes_Gene.62446::CAMNT_0016061445::g.62446::m.62446 (partial, not included into the tree)	-	+	bifunctional glutathionylspermidine amidase/synthase [Zhongshania aliphaticivorans]	3e-46	identified by BLAST; no KEGG ID was assigned using BlastKoala
	Paratrypanosoma confusum	PCON_0056800	-	genome	trypanothione synthetase [Trypanosoma theileri]	0	identified by BLAST; no KEGG ID was assigned using BlastKoala
	Perkinsela sp.	-	-	-	-	-
	Prokinetoplastina sp. PhF-6	PhF_6_TR29077__c0_g1_i1__m.42383	-	+	bifunctional glutathionylspermidine amidase/synthase [Zhongshania aliphaticivorans]	3e-45	identified by BLAST; no KEGG ID was assigned using BlastKoala
	Prokinetoplastina sp. PhM-4	PhM_4_TR2110__c1_g2_i2; PhM_4_TR332__c0_g2_i1	-	-	-	-
	Trypanoplasma borreli	-	-	-	-	-
	Trypanosoma brucei	-	-	-	-	-
	Trypanosoma grayi	Tgr.369.1080	-	genome	trypanothione synthetase [Trypanosoma theileri]	0	identified by BLAST; no KEGG ID was assigned using BlastKoala
trypanothione synthetase/amidase (TryS)	Hemistasia phaeocysticola	-	-	-	-	-
	Rhynchopus humris	-	-	-	-	-
	Sulcionema specki	-	-	-	-	-
	Euglena gracilis	-	-	-	-	-
	Eutreptiella gymnastica	-	-	-	-	-
	Rhabdomonas costata	-	-	-	-	-
	Azumiobodo hoyamushi	Ahoya_Gene.3665_c1634_g1_i1_g.3665_m.3665	-	+	trypanothione synthetase [Trypanosoma rangeli]	0	identified by BLAST; no KEGG ID was assigned using BlastKoala
	Bodo saltans	BS36910	-	genome	trypanothione synthetase [Trypanosoma brucei brucei TREU927]	0	identified by BLAST; no KEGG ID was assigned using BlastKoala
	Leishmania major	LmjF.27.1870	-	genome	trypanothione synthetase [Leishmania amazonensis]	0	identified by BLAST; no KEGG ID was assigned using BlastKoala
	Leptomonas pyrrhocoris	LpyrH10_03_4680	-	genome	trypanothione synthetase [Crithidia fasciculata]	0	identified by BLAST; no KEGG ID was assigned using BlastKoala
	Neobodo designis	Ndes_Gene.45772::CAMNT_0016069073::g.45772::m.45772	-	+	trypanothione synthetase [Trypanosoma rangeli]	0	identified by BLAST; no KEGG ID was assigned using BlastKoala
	Paratrypanosoma confusum	PCON_0010880	-	genome	trypanothione synthetase [Leishmania donovani]	0	identified by BLAST; no KEGG ID was assigned using BlastKoala
	Perkinsela sp.	KNH06968.1; KNH08268.1	-	genome	trypanothione synthetase [Trypanosoma grayi]; trypanothione synthetase [Trypanosoma grayi]	1e-70; 5e-71	identified by BLAST; no KEGG ID was assigned using BlastKoala
	Prokinetoplastina sp. PhF-6	PhF_6_TR12927__c0_g1_i1__m.20396; PhF_6_TR41333__c0_g1_i3__m.62682	-	+	trypanothione synthetase [Perkinsela sp. CCAP 1560/4]; trypanothione synthetase, putative [Bodo saltans]	7E-099; 4e-125	identified by BLAST; no KEGG ID was assigned using BlastKoala
	Prokinetoplastina sp. PhM-4	PhM_4_TR7868__c0_g2_i1__m.66178	-	+	trypanothione synthetase [Perkinsela sp. CCAP 1560/4]	4e-108	identified by BLAST; no KEGG ID was assigned using BlastKoala
	Trypanoplasma borreli	Tbor_TRINITY_DN4687_c0_g1::TRINITY_DN4687_c0_g1_i1::g.15009::m.15009	-	+	trypanothione synthetase [Leishmania mexicana MHOM/GT/2001/U1103]	0	identified by BLAST; no KEGG ID was assigned using BlastKoala
	Trypanosoma brucei	Tb927.2.4370; Tb927.8.2410	-	genome	trypanothione synthetase [Trypanosoma brucei gambiense DAL972]; amidase [Trypanosoma equiperdum]	0; 3e-175	identified by BLAST; no KEGG ID was assigned using BlastKoala
	Trypanosoma grayi	Tgr.56.1010	-	genome	trypanothione synthetase [Trypanosoma theileri]	0	identified by BLAST; no KEGG ID was assigned using BlastKoala
Trypanothione/glutathione/thioredoxin reduction
trypanothione reductase (TR)	Hemistasia phaeocysticola	-	-	-	-	-
	Rhynchopus humris	-	-	-	-	-
	Sulcionema specki	-	-	-	-	-
	Euglena gracilis	Egra_Gene.47023::EG_transcript_7967::g.47023::m.47023	-	-	trypanothione reductase [Bodo saltans]	0	identified by BLAST; no KEGG ID was assigned using BlastKoala
	Eutreptiella gymnastica	-	-	-	-	-
	Rhabdomonas costata	-	-	-	-	-
	Azumiobodo hoyamushi	Ahoya_Gene.26508__c9248_g1_i1__g.26508__m.26508; Ahoya_Gene.26514__c9248_g1_i2__g.26514__m.26514	-	-	trypanothione reductase [Trypanosoma theileri]	0	identified by BLAST; no KEGG ID was assigned using BlastKoala
	Bodo saltans	BS06235	-	genome	trypanothione reductase [Trypanosoma theileri]	0	identified by BLAST; no KEGG ID was assigned using BlastKoala
	Leishmania major	LmjF.05.0350	-	genome	trypanothione reductase [Leishmania amazonensis]	0	identified by BLAST; no KEGG ID was assigned using BlastKoala
	Leptomonas pyrrhocoris	LpyrH10_07_0430	-	genome	trypanothione reductase [Leptomonas seymouri]	0	identified by BLAST; no KEGG ID was assigned using BlastKoala
	Neobodo designis	Ndes_Gene.40843::CAMNT_0016079605::g.40843::m.40843	-	+	trypanothione reductase [Trypanosoma vivax Y486]	0	identified by BLAST; no KEGG ID was assigned using BlastKoala
	Paratrypanosoma confusum	PCON_0068390	-	genome	trypanothione reductase [Trypanosoma theileri]	0	identified by BLAST; no KEGG ID was assigned using BlastKoala
	Perkinsela sp.	KNH04069	-	genome	trypanothione reductase [Trypanosoma brucei brucei TREU927]	8e-144	identified by BLAST; no KEGG ID was assigned using BlastKoala
	Prokinetoplastina sp. PhF-6	PhF_6_TR3715__c0_g1_i1__m.5311	-	+	trypanothione reductase [Bodo saltans]	0	identified by BLAST; no KEGG ID was assigned using BlastKoala
	Prokinetoplastina sp. PhM-4	PhM_4_TR1301__c1_g1_i6__m.105363	-	-	trypanothione reductase [Bodo saltans]	0	identified by BLAST; no KEGG ID was assigned using BlastKoala
	Trypanoplasma borreli	Tbor_TRINITY_DN6042_c2_g5::TRINITY_DN6042_c2_g5_i2::g.10646::m.10646	-	+	trypanothione reductase [Bodo saltans]	0	identified by BLAST; no KEGG ID was assigned using BlastKoala
	Trypanosoma brucei	Tb927.10.10390	-	genome	trypanothione reductase [Trypanosoma congolense IL3000]	0	identified by BLAST; no KEGG ID was assigned using BlastKoala
	Trypanosoma grayi	Tgr.67.1140	-	genome	trypanothione reductase [Trypanosoma theileri]	0	identified by BLAST; no KEGG ID was assigned using BlastKoala
glutathione reductase (GR)	Hemistasia phaeocysticola	-	-	-	-	-
	Rhynchopus humris	Rhum_TRINITY_DN15748_c0_g1::Rhum_TRINITY_DN15748_c0_g1_i1::g.162009::m.162009	-	+	glutathione reductase, chloroplastic [Erythranthe guttata]	1e-178	identified by BLAST; no KEGG ID was assigned using BlastKoala
	Sulcionema specki	Sspe_Gene.31539::Locus_15546_Transcript_1_1_Confidence_1.000_Length_1590::g.31539::m.31539; Sspe_Gene.31534::Locus_15546_Transcript_1_1_Confidence_1.000_Length_1590::g.31534::m.31534	-	-	glutathione-disulfide reductase [Agrobacterium rhizogenes]; glutathione reductase, cytosolic [Musa acuminata]	3E-40; 4e-73	identified by BLAST; no KEGG ID was assigned using BlastKoala
	Euglena gracilis	Egra_Gene.32969::EG_transcript_4939::g.32969::m.32969; Egra_Gene.40542::EG_transcript_6486::g.40542::m.40542; Egra_Gene.50248::EG_transcript_8715::g.50248::m.50248	-	-	glutathione reductase [Thalassiosira pseudonana CCMP1335]; glutathione-disulfide reductase [Thalassospira profundimaris]; glutathione-disulfide reductase [Aestuariispira insulae]	0; 7e-151; 0	identified by BLAST; no KEGG ID was assigned using BlastKoala
	Eutreptiella gymnastica	Egym_Gene.538::CAMNT_0000696421::g.538::m.538; Egym_Gene.5192::CAMNT_0000683775::g.5192::m.5192	-	-	glutathione-disulfide reductase [gamma proteobacterium IMCC1989]; glutathione reductase [Thalassiosira pseudonana CCMP1335]	4e-180; 0	identified by BLAST; no KEGG ID was assigned using BlastKoala
	Rhabdomonas costata	-	-	-	-	-
	Azumiobodo hoyamushi	-	-	-	-	-
	Bodo saltans	-	-	-	-	-
	Leishmania major	-	-	-	-	-
	Leptomonas pyrrhocoris	-	-	-	-	-
	Neobodo designis	-	-	-	-	-
	Paratrypanosoma confusum	-	-	-	-	-
	Perkinsela sp.	-	-	-	-	-
	Prokinetoplastina sp. PhF-6	-	-	-	-	-
	Prokinetoplastina sp. PhM-4	-	-	-	-	-
	Trypanoplasma borreli	-	-	-	-	-
	Trypanosoma brucei	-	-	-	-	-
	Trypanosoma grayi	-	-	-	-	-
thioredoxin reductase (TrxR)	Hemistasia phaeocysticola	Hpha_TRINITY_DN10587_c0_g1::TRINITY_DN10587_c0_g1_i1::g.31425::m.31425; Hpha_TRINITY_DN1288_c0_g1::TRINITY_DN1288_c0_g1_i1::g.44896::m.44896	-	-	thioredoxin reductase 1, cytoplasmic-like isoform X1 [Orbicella faveolata]; thioredoxin reductase [Cryptosporidium hominis TU502]	0; 1e-161	identified by BLAST; no KEGG ID was assigned using BlastKoala
	Rhynchopus humris	Rhum_TRINITY_DN14677_c10_g2::Rhum_TRINITY_DN14677_c10_g2_i1::g.109547::m.109547	-	+	thioredoxin reductase 1, cytoplasmic-like isoform X1 [Orbicella faveolata]	0	identified by BLAST; no KEGG ID was assigned using BlastKoala
	Sulcionema specki	Sspe_Gene.31321::Locus_15465_Transcript_1_4_Confidence_0.286_Length_2249::g.31321::m.31321; Sspe_Gene.4593::Locus_1509_Transcript_1_1_Confidence_1.000_Length_1623::g.4593::m.4593	-	-	thioredoxin reductase [Emiliania huxleyi CCMP1516]; thioredoxin reductase 1, cytoplasmic-like [Hyalella azteca]	0; 1e-146	identified by BLAST; no KEGG ID was assigned using BlastKoala
	Euglena gracilis	Egra_Gene.11548::EG_transcript_1298::g.11548::m.11548; Egra_Gene.42138::EG_transcript_6835::g.42138::m.42138	-	-	thioredoxin reductase [Acropora millepora]; thioredoxin reductase [Achlya hypogyna]	6E-167; 0	identified by BLAST; no KEGG ID was assigned using BlastKoala
	Eutreptiella gymnastica	Egym_Gene.18202::CAMNT_0000704803::g.18202::m.18202	-	-	NADPH-dependent thioredoxin reductase [Euglena gracilis]	0	identified by BLAST; no KEGG ID was assigned using BlastKoala
	Rhabdomonas costata	Rcos_60178_TR22041_c0_g2_i1_g.60178_m.60178; Rcos_72869_TR25678_c0_g1_i1_g.72869_m.72869	-	+	NADPH-dependent thioredoxin reductase [Euglena gracilis]; thioredoxin reductase [Emiliania huxleyi CCMP1516]	0; 6e-171	identified by BLAST; no KEGG ID was assigned using BlastKoala
	Azumiobodo hoyamushi	Ahoya_Gene.67067__c17697_g1_i1__g.67067__m.67067	-	+	thioredoxin reductase 1 [Bodo saltans]	3e-26	identified by BLAST; no KEGG ID was assigned using BlastKoala
	Bodo saltans	BS00490; BS00500	-	genome	thioredoxin reductase [Perkinsela sp. CCAP 1560/4]; thioredoxin reductase 1 [Papilio polytes]	6e-97; 1e-26	identified by BLAST; no KEGG ID was assigned using BlastKoala
	Leishmania major	-	-	-	-	-
	Leptomonas pyrrhocoris	-	-	-	-	-
	Neobodo designis	Ndes_Gene.50152::CAMNT_0016076931::g.50152::m.50152; Ndes_Gene.43840::CAMNT_0016069131::g.43840::m.43840; Ndes_Gene.62784::CAMNT_0016065405::g.62784::m.62784	-	+,-,+	thioredoxin reductase 1 [Salpingoeca rosetta]; thioredoxin reductase TR2 [Gonapodya prolifera JEL478]; thioredoxin reductase 1 [Salpingoeca rosetta]	1e-164; 6e-162; 0	identified by BLAST; no KEGG ID was assigned using BlastKoala
	Paratrypanosoma confusum	-	-	-	-	-
	Perkinsela sp.	KNH04015; KNH08560	-	genome	thioredoxin reductase [Acropora millepora]	8e-167	identified by BLAST; no KEGG ID was assigned using BlastKoala
	Prokinetoplastina sp. PhF-6	PhF_6_TR40658__c0_g1_i2__m.61066; PhF_6_TR18922__c0_g1_i2__m.27675	-	+	thioredoxin reductase [Perkinsela sp. CCAP 1560/4]	4e-148; 0	identified by BLAST; no KEGG ID was assigned using BlastKoala
	Prokinetoplastina sp. PhM-4	PhM_4_TR18054__c2_g1_i2__m.41056; PhM_4_TR11688__c0_g1_i1__m.76129	-	+	thioredoxin reductase 1 [Salpingoeca rosetta]; thioredoxin reductase [Emiliania huxleyi CCMP1516]	1e-152; 0	identified by BLAST; no KEGG ID was assigned using BlastKoala
	Trypanoplasma borreli	Tbor_TRINITY_DN5195_c0_g1::TRINITY_DN5195_c0_g1_i2::g.25795::m.25795	-	+	thioredoxin reductase 1, mitochondrial isoform X3 [Stomoxys calcitrans]	3e-163	identified by BLAST; no KEGG ID was assigned using BlastKoala
	Trypanosoma brucei	-	-	-	-	-
	Trypanosoma grayi	-	-	-	-	-
Table S10. Euglenozoan enzymes involved in trypanothione biosynthesis and utulization.

## Sheet: Table S11
Species\Protein ID	MCM2	MCM3	MCM4	MCM5	MCM6	MCM7	MCM8	MCM9	MCM10	Cdt1	ORC1	ORC1b	ORC2	ORC3	ORC4	ORC5	ORC6	CDC6	ORC1/CDC6
Hemistasia phaeocysticola	Hpha_TRINITY_DN15531_c4_g3::TRINITY_DN15531_c4_g3_i2::g.105472::m.105472	Hpha_TRINITY_DN16089_c5_g2::TRINITY_DN16089_c5_g2_i5::g.119509::m.119509	Hpha_TRINITY_DN15816_c4_g2::TRINITY_DN15816_c4_g2_i1::g.187690::m.187690	Hpha_TRINITY_DN16124_c3_g2::TRINITY_DN16124_c3_g2_i2::g.3270::m.3270	Hpha_TRINITY_DN16514_c1_g4::TRINITY_DN16514_c1_g4_i2::g.134060::m.134060	Hpha_TRINITY_DN15292_c6_g2::TRINITY_DN15292_c6_g2_i1::g.68326::m.68326	Hpha_TRINITY_DN15522_c1_g9::TRINITY_DN15522_c1_g9_i1::g.108097::m.108097	Hpha_TRINITY_DN9743_c0_g1::TRINITY_DN9743_c0_g1_i2::g.10443::m.10443	Hpha_TRINITY_DN15232_c2_g4::TRINITY_DN15232_c2_g4_i1::g.66522::m.66522	-	Hpha_TRINITY_DN15204_c8_g11::TRINITY_DN15204_c8_g11_i1::g.67465::m.67465	-	-	-	-	-	-	-	-
Rhynchopus humris	Rhum_TRINITY_DN9868_c0_g1::Rhum_TRINITY_DN9868_c0_g1_i1::g.35638::m.35638	Rhum_TRINITY_DN14606_c6_g1::Rhum_TRINITY_DN14606_c6_g1_i1::g.104132::m.104132	Rhum_TRINITY_DN4815_c0_g1::Rhum_TRINITY_DN4815_c0_g1_i1::g.15803::m.15803	Rhum_TRINITY_DN14606_c4_g2::Rhum_TRINITY_DN14606_c4_g2_i1::g.104127::m.104127	Rhum_TRINITY_DN3356_c0_g2::Rhum_TRINITY_DN3356_c0_g2_i1::g.10448::m.10448	Rhum_TRINITY_DN14433_c38_g1::Rhum_TRINITY_DN14433_c38_g1_i1::g.91429::m.91429	Rhum_TRINITY_DN8648_c0_g1_i1	Rhum_TRINITY_DN12729_c0_g1::Rhum_TRINITY_DN12729_c0_g1_i1::g.54057::m.54057	Rhum_TRINITY_DN12127_c1_g1::Rhum_TRINITY_DN12127_c1_g1_i1::g.49521::m.49521	-	Rhum_TRINITY_DN8447_c0_g2::Rhum_TRINITY_DN8447_c0_g2_i1::g.27961::m.27961	-	-	-	-	-	Rhum_TRINITY_DN14647_c10_g1::Rhum_TRINITY_DN14647_c10_g1_i6::g.107068::m.107068	Rhum_TRINITY_DN14420_c18_g1::Rhum_TRINITY_DN14420_c18_g1_i1::g.89545::m.89545	-
Sulcionema specki	Sspe_Gene.12732::Locus_4347_Transcript_2_2_Confidence_0.667_Length_1888::g.12732::m.12732	Sspe_Gene.79859::Locus_50184_Transcript_1_1_Confidence_1.000_Length_2574::g.79859::m.79859	Sspe_Gene.68937::Locus_40635_Transcript_1_1_Confidence_1.000_Length_2781::g.68937::m.68937	Sspe_Gene.44256::Locus_21685_Transcript_1_1_Confidence_1.000_Length_2378::g.44256::m.44256	Sspe_Gene.95446::Locus_67729_Transcript_1_1_Confidence_1.000_Length_1292::g.95446::m.95446	Sspe_Gene.4096::Locus_1348_Transcript_1_1_Confidence_1.000_Length_1492::g.4096::m.4096	Sspe_Gene.70626::Locus_41712_Transcript_1_1_Confidence_1.000_Length_2426::g.70626::m.70626	Sspe_Gene.38376::Locus_18497_Transcript_1_1_Confidence_1.000_Length_2593::g.38376::m.38376	Sspe_Gene.6238::Locus_2110_Transcript_1_1_Confidence_1.000_Length_883::g.6238::m.6238	-	Sspe_Gene.83695::Locus_54901_Transcript_1_1_Confidence_1.000_Length_1357::g.83695::m.83695	-	-	-	-	-	Sspe_Gene.36021::Locus_17438_Transcript_1_1_Confidence_1.000_Length_465::g.36021::m.36021	Sspe_Gene.10553::Locus_3532_Transcript_1_1_Confidence_1.000_Length_1631::g.10553::m.10553	-
Euglena gracilis	Egra_Gene.19203::EG_transcript_2458::g.19203::m.19203	Egra_Gene.26254::EG_transcript_3678::g.26254::m.26254	Egra_Gene.19236::EG_transcript_2464::g.19236::m.19236	EG_transcript_4081	Egra_Gene.22673::EG_transcript_3049::g.22673::m.22673	Egra_Gene.24606::EG_transcript_3394::g.24606::m.24606	Egra_Gene.31908::EG_transcript_4729::g.31908::m.31908	Egra_Gene.21505::EG_transcript_2846::g.21505::m.21505	Egra_Gene.24157::EG_transcript_3311::g.24157::m.24157	Egra_Gene.20692::EG_transcript_2708::g.20692::m.20692	Egra_Gene.60938::EG_transcript_11428::g.60938::m.60938	-	Egra_Gene.22318::EG_transcript_2990::g.22318::m.22318	-	Egra_Gene.60087::EG_transcript_11174::g.60087::m.60087	Egra_Gene.1769::EG_transcript_118::g.1769::m.1769	Egra_Gene.67179::EG_transcript_13159::g.67179::m.67179	Egra_Gene.46299::EG_transcript_7791::g.46299::m.46299	-
Eutreptiella gymnastica	Egym_Gene.5683::CAMNT_0000693409::g.5683::m.5683	Egym_Gene.3529::CAMNT_0000694635::g.3529::m.3529	Egym_Gene.43612::CAMNT_0000665241::g.43612::m.43612	Egym_Gene.45139::CAMNT_0000668711::g.45139::m.45139	-	Egym_Gene.49795::CAMNT_0000665343::g.49795::m.49795	Egym_Gene.41132::CAMNT_0000665555::g.41132::m.41132	-	-	-	-	-	Egym_Gene.5336::CAMNT_0000686145::g.5336::m.5336	-	Egym_Gene.25603::CAMNT_0000711521::g.25603::m.25603	Egym_Gene.13283::CAMNT_0000694639::g.13283::m.13283	Egym_Gene.19566::CAMNT_0000712857::g.19566::m.19566	Egym_Gene.30637::CAMNT_0000709967::g.30637::m.30637	-
Rhabdomonas costata	-	Rcos_85319_TR30390_c0_g1_i1_g.85319_m.85319	Rcos_123655_TR46679_c0_g1_i1_g.123655_m.123655	Rcos_84348_TR29842_c0_g1_i1_g.84348_m.84348	Rcos_127771_TR47932_c0_g1_i1_g.127771_m.127771	Rcos_125303_TR47324_c0_g3_i1_g.125303_m.125303	-	Rcos_76880_TR27017_c0_g1_i1_g.76880_m.76880	Rcos_118029_TR43628_c0_g1_i1_g.118029_m.118029	-	Rcos_61694_TR23066_c0_g1_i1_g.61694_m.61694	-	-	-	-	Rcos_110094_TR39639_c0_g1_i1_g.110094_m.110094; Rcos_15876_TR4761_c0_g1_i1_g.15876_m.15876	Rcos_22720_TR7533_c0_g1_i1_g.22720_m.22720	Rcos_46275_TR15169_c1_g2_i1_g.46275_m.46275	-
Azumiobodo hoyamushi	Ahoya_Gene.613__c294_g1_i1__g.613__m.613	Ahoya_Gene.5468__c2271_g1_i1__g.5468__m.5468	Ahoya_Gene.4634__c2003_g1_i1__g.4634__m.4634	Ahoya_Gene.17577__c6864_g1_i1__g.17577__m.17577	Ahoya_Gene.5638__c2334_g1_i1__g.5638__m.5638	Ahoya_Gene.21969__c8070_g1_i1__g.21969__m.21969	Ahoya_Gene.24666__c8802_g1_i1__g.24666__m.24666	Ahoya_Gene.71423__c20322_g1_i1__g.71423__m.71423	Ahoya_Gene.18665__c7237_g1_i1__g.18665__m.18665	-	-	Ahoya_Gene.43573__c12039_g1_i1__g.43573__m.43573	-	-	-	-	-	-	-
Bodo saltans	BS57990	BS38350	BS76240	BS76075	BS04335	BS24915	BS06205	BS06575	BS23375	-	-	BS78800; BS78815; BS78795	-	-	Bsal_BS15600	-	-	-	BS81795
Leishmania major	LmjF.28.0850	LmjF.33.2700	LmjF.09.0250	LmjF.24.0910	LmjF.28.2385	LmjF.32.2960	LmjF.05.0330	LmjF.35.4910	LmjF.26.2390	-	-	LmjF.26.2210	-	-	LmjF.18.0720	-	-	-	LmjF.28.0030
Leptomonas pyrrhocoris	LpyrH10_02_7220	LpyrH10_03_4990	LpyrH10_16_0700	LpyrH10_11_1010	LpyrH10_02_5170	LpyrH10_02_3400	LpyrH10_07_0410	LpyrH10_01_7310	LpyrH10_31_0390	-	-	LpyrH10_31_0680	-	-	LpyrH10_13_0980	-	-	-	LpyrH10_02_8160
Neobodo designis	-	Ndes_Gene.7633::CAMNT_0016117609::g.7633::m.7633	-	Ndes_Gene.27356::CAMNT_0016110871::g.27356::m.27356	-	Ndes_Gene.23275::CAMNT_0016092331::g.23275::m.23275	Ndes_Gene.63652::CAMNT_0016075131::g.63652::m.63652	-	Ndes_Gene.63692::CAMNT_0016077721::g.63692::m.63692	-	-	Ndes_Gene.55376::CAMNT_0016068941::g.55376::m.55376	-	-	Ndes_CAMNT_0016119635	-	-	-	Ndes_Gene.28091::CAMNT_0016096675::g.28091::m.28091
Paratrypanosoma confusum	PCON_0022500	PCON_0011120	PCON_0057710	PCON_0049080	PCON_0023770	PCON_0017210	PCON_0068370	PCON_0047460	PCON_0051640	-	-	PCON_0051130	-	-	PCON_0040810	-	-	-	PCON_0021660
Perkinsela sp.	KNH07211.1	KNH08372.1	KNH06177.1	KNH01725.1	KNH01730.1	KNH06553.1	KNH06462.1	KNH09443.1	KNH09456.1	-	-	-	-	-	KNH09614.1	-	-	-	KNH08756.1
Prokinetoplastina sp. PhF-6	PhF_6_TR14921__c0_g1_i1__m.23329	PhF_6_TR42729__c0_g1_i1__m.64567	PhF_6_TR2301__c0_g1_i1__m.4040	PhF_6_TR27207__c0_g1_i1__m.40017	PhF_6_TR40330__c0_g1_i1__m.59960	PhF_6_TR31422__c0_g1_i1__m.46065	PhF_6_TR13170_c0_g1_i1_m.20770	PhF_6_TR18891__c0_g1_i1__m.27519	PhF_6_TR31144__c0_g1_i2__m.45621	-	PhF_6_TR35055__c0_g1_i1__m.51080	PhF_6_TR9530_c0_g1_i1_m.14832	-	-	PhF_6_TR43596__c0_g1_i1__m.66960	-	-	PhF_6_TR28088__c0_g1_i1__m.41509	-
Prokinetoplastina sp. PhM-4	PhM_4_TR1168__c0_g2_i1__m.83194	PhM_4_TR11524__c0_g1_i1__m.92841	PhM_4_TR4437__c0_g1_i1__m.61035	PhM_4_TR8139__c0_g1_i1__m.69730	PhM_4_TR81__c0_g1_i1__m.75431	PhM_4_TR13515__c0_g1_i1__m.79538	PhM_4_TR5507__c0_g1_i1__m.64702	PhM_4_TR2130_c0_g1_i1_m.54198	PhM_4_TR12248__c0_g1_i1__m.48778	-	PhM_4_TR8808__c0_g1_i1__m.48260	-	PhM_4_TR6317__c0_g1_i1__m.48323	-	PhM_4_TR9522__c1_g1_i2__m.70828	-	-	PhM_4_TR2661__c0_g1_i1__m.15806	-
Trypanoplasma borreli	Tbor_TRINITY_DN417_c0_g1::TRINITY_DN417_c0_g1_i1::g.3144::m.3144	Tbor_TRINITY_DN6763_c0_g1::TRINITY_DN6763_c0_g1_i1::g.15349::m.15349	Tbor_TRINITY_DN10426_c0_g1_i1	Tbor_TRINITY_DN2122_c0_g1_i1	-	Tbor_TRINITY_DN5373_c0_g2::TRINITY_DN5373_c0_g2_i1::g.5066::m.5066	Tbor_TRINITY_DN5261_c5_g2::TRINITY_DN5261_c5_g2_i1::g.16174::m.16174	Tbor_TRINITY_DN5556_c0_g2::TRINITY_DN5556_c0_g2_i3::g.13843::m.13843	Tbor_TRINITY_DN5864_c0_g1::TRINITY_DN5864_c0_g1_i2::g.6484::m.6484	-	-	Tbor_TRINITY_DN4759_c0_g1::TRINITY_DN4759_c0_g1_i1::g.17103::m.17103	-	-	-	-	-	-	Tbor_TRINITY_DN5399_c2_g3::TRINITY_DN5399_c2_g3_i1::g.4397::m.4397
Trypanosoma brucei	Tb927.11.7860	Tb927.2.3930	Tb927.11.12250	Tb927.11.5570	Tbru_Tb927.11.11640	Tb927.11.16140	Tb927.10.10410	Tb927.9.9600	Tb927.9.1730	-	-	Tb927.9.2030	-	-	Tb927.10.13380	-	-	-	Tb927.11.7216
Trypanosoma grayi	Tgr.62.1100	Tgr.680.1020	Tgr.132.1080	Tgr.362.1080	Tgr.288.1040	Tgr.649.1010	Tgr.67.1120	Tgr.307.1050	Tgr.150.1020	-	-	Tgr.2377.1000; Tgr.257.1000	-	-	Tgr.560.1040	-	-	-	Tgr.107.1030
Table S11. Protein IDs of the components of the pre-replication complex in Euglenozoa.

## Sheet: Table S12
	Conventional kinetochore proteins										Kinetoplastid kinetochore proteins
Species\Protein	Ndc80	Nuf2	Spc24	Spc25	Knl1	Mis12	Dsn1	Nnf1	Nsl1	CenpC	KKT1	KKT2	KKT3	KKT4	KKT5	KKT6	KKT7	KKT8	KKT9	KKT10	KKT11	KKT12	KKT13	KKT14	KKT15	KKT16	KKT17	KKT18	KKT19	KKT20	KKIP1	KKIP2	KKIP3	KKIP4	KKIP5	KKIP6	KKIP7
Hemistasia phaeocysticola	-	-	-	-	-	-	-	-	-	-	-	-	-	-	-	-	-	-	-	Hpha_TRINITY_DN15443_c2_g2::TRINITY_DN15443_c2_g2_i1::g.173969::m.173969	-	-	-	-	-	-	-	-	Hpha_TRINITY_DN12281_c0_g1::TRINITY_DN12281_c0_g1_i2::g.16914::m.16914	-	-	-	-	-	-	-	Hpha_TRINITY_DN31020_c0_g1::TRINITY_DN31020_c0_g1_i2::g.64048::m.64048; Hpha_TRINITY_DN11551_c0_g1::TRINITY_DN11551_c0_g1_i1::g.32322::m.32322
Rhynchopus humris	-	-	-	-	-	-	-	-	-	-	-	-	-	-	-	-	-	-	-	-	-	-	-	-	-	-	-	-	Rhum_TRINITY_DN14689_c14_g3::Rhum_TRINITY_DN14689_c14_g3_i1::g.109875::m.109875	-	-	-	-	-	-	-	Rhum_TRINITY_DN2274_c0_g1::Rhum_TRINITY_DN2274_c0_g1_i1::g.6599::m.6599
Sulcionema specki	-	-	-	-	-	-	-	-	-	-	-	-	-	-	-	-	-	-	-	-	-	-	-	-	-	-	-	-	Sspe_Gene.53651::Locus_29635_Transcript_1_1_Confidence_1.000_Length_1528::g.53651::m.53651	-	-	-	-	-	-	-	Sspe_Gene.44483::Locus_21819_Transcript_1_1_Confidence_1.000_Length_2635::g.44483::m.44483; Sspe_Gene.91393::Locus_62892_Transcript_1_1_Confidence_1.000_Length_2028::g.91393::m.91393
Euglena gracilis	Egra_Gene.45165::EG_transcript_7526::g.45165::m.45165	Egra_Gene.60157::EG_transcript_11202::g.60157::m.60157	-	Egra_Gene.106864::EG_transcript_27874::g.106864::m.106864	-	-	-	-	-	-	-	-	-	-	-	-	-	-	-	Egra_Gene.68392::EG_transcript_13506::g.68392::m.68392	-	-	Egra_Gene.62273::EG_transcript_11775::g.62273::m.62273	-	-	-	-	-	Egra_Gene.83908::EG_transcript_18328::g.83908::m.83908	-	-	-	-	-	-	-	Egra_Gene.54162::EG_transcript_9673::g.54162::m.54162
Eutreptiella gymnastica	-	Egym_Gene.42870::CAMNT_0000670295::g.42870::m.42870	-	-	-	-	-	-	-	-	-	-	-	-	-	-	-	-	-	-	-	-	Egym_Gene.9420::CAMNT_0000697579::g.9420::m.9420	-	-	-	-	-	Egym_Gene.47741::CAMNT_0000670001::g.47741::m.47741	-	-	-	-	-	-	-	Egym_Gene.12424::CAMNT_0000698391::g.12424::m.12424
Rhabdomonas costata	Rcos_75868_TR26935_c0_g1_i1_g.75868_m.75868	Rcos_7881_TR1410_c0_g2_i1_g.7881_m.7881	-	Rcos_114639_TR42124_c0_g1_i1_g.114639_m.114639	-	-	-	-	-	-	-	-	-	-	-	-	-	-	-	-	-	-	Rcos_97037_TR33537_c0_g1_i1_g.97037_m.97037	-	-	-	-	-	Rcos_49891_TR16791_c0_g1_i1_g.49891_m.49891	-	-	-	-	-	-	-	Rcos_68193_TR24766_c0_g1_i3_g.68193_m.68193
Azumiobodo hoyamushi	-	-	-	-	-	-	-	-	-	-	Ahoya_Gene.22862__c8316_g1_i1__g.22862__m.22862	Ahoya_Gene.10192__c4466_g1_i1__g.10192__m.10192	-	Ahoya_Gene.69101__c18921_g1_i1__g.69101__m.69101	-	Ahoya_Gene.65078__c16540_g1_i1__g.65078__m.65078	-	-	Ahoya_Gene.10016__c4363_g1_i1__g.10016__m.10016	Ahoya_Gene.46480__c12293_g4_i3__g.46480__m.46480	Ahoya_Gene.35300__c10929_g1_i1__g.35300__m.35300	-	-	-	-	-	-	Ahoya_Gene.60101__c13627_g1_i1__g.60101__m.60101	Ahoya_Gene.46470__c12293_g3_i1__g.46470__m.46470	-	-	-	-	-	-	Ahoya_Gene.12157__c5138_g1_i1__g.12157__m.12157	Ahoya_Gene.17141__c6741_g1_i1__g.17141__m.17141
Bodo saltans	-	-	-	-	-	-	-	-	-	-	BS71780	BS50690	BS05255	BS42920	BS78350	BS31505	BS46505	BS23830	BS91660	BS75410	BS26590	BS37635	BS78345	BS67465	BS89620	-	BS79390	BS26765	BS75425	BS19285	-	BS34190	BS41585	-	-	-	BS75520
Leishmania major	-	-	-	-	-	-	-	-	-	-	LmjF.36.1900	LmjF.36.5350	LmjF.35.4050	LmjF.10.0300	LmjF.06.0200	LmjF.12.0080	LmjF.27.0430	LmjF.31.2750	LmjF.02.0610	LmjF.09.0400	LmjF.22.0120	LmjF.24.1400	LmjF.06.0210	LmjF.36.2800	LmjF.30.2520	LmjF.27.0400	LmjF.25.2220	LmjF.01.0350	LmjF.09.0410	LmjF.10.1227	LmjF.05.0010	LmjF.23.1530	LmjF.36.2190	-	-	-	LmjF.09.0470
Leptomonas pyrrhocoris	-	-	-	-	-	-	-	-	-	-	LpyrH10_09_2180	LpyrH10_06_3210	LpyrH10_01_6410	LpyrH10_22_0480	LpyrH10_03_0290	LpyrH10_23_1320	LpyrH10_35_0280	LpyrH10_29_0850	LpyrH10_33_0930; LpyrH10_27_1040	LpyrH10_16_0910; LpyrH10_16_0920	LpyrH10_01_0060	LpyrH10_11_1630	LpyrH10_03_0300	LpyrH10_06_0310	LpyrH10_04_5260	LpyrH10_35_0310	LpyrH10_10_2760	LpyrH10_33_0260	LpyrH10_16_0900	LpyrH10_22_1690	LpyrH10_07_0050	LpyrH10_03_1620	LpyrH10_09_2600	-	-	-	LpyrH10_16_0980
Neobodo designis	-	-	-	-	-	-	-	-	-	-	Ndes_Gene.45913::CAMNT_0016072625::g.45913::m.45913	-	-	Ndes_Gene.6347::CAMNT_0016115203::g.6347::m.6347		Ndes_Gene.56787::CAMNT_0016063359::g.56787::m.56787	-	Ndes_Gene.60193::CAMNT_0016079715::g.60193::m.60193	Ndes_Gene.65969::CAMNT_0016082435::g.65969::m.65969	Ndes_Gene.65119::CAMNT_0016069109::g.65119::m.65119	Ndes_Gene.49073::CAMNT_0016062661::g.49073::m.49073	Ndes_Gene.45088::CAMNT_0016061209::g.45088::m.45088	-	-	Ndes_Gene.25211::CAMNT_0016104599::g.25211::m.25211	Ndes_Gene.59894::CAMNT_0016079297::g.59894::m.59894	Ndes_Gene.28079::CAMNT_0016095673::g.28079::m.28079; Ndes_Gene.69584::CAMNT_0016082551::g.69584::m.69584; Ndes_Gene.28563::CAMNT_0016109185::g.28563::m.28563	Ndes_Gene.15372::CAMNT_0016096763::g.15372::m.15372	Ndes_Gene.51275::CAMNT_0016065577::g.51275::m.51275	-	-	-	-	-	-	-	Ndes_Gene.29282::CAMNT_0016088543::g.29282::m.29282
Paratrypanosoma confusum	-	-	-	-	-	-	-	-	-	-	PCON_0015730	PCON_0073800	PCON_0000140	PCON_0069750	PCON_0007870	PCON_0057380	PCON_0004780	PCON_0067330	PCON_0035000	PCON_0083830	PCON_0082530	PCON_0035370	PCON_0007860.mRNA-p1	PCON_0013680	Pcon_CDS_1013884_1016601	PCON_0004820	PCON_0056630	PCON_0059180	PCON_0083840	-	PCON_0068010	PCON_0021210	-	PCON_0054440	-	PCON_0085460	PCON_0057970
Perkinsela sp.	-	-	-	-	-	-	-	-	-	-	-	KNH04829.1; KNH09623.1	-	-	-	-	-	-	-	-	-	-	Perk_KNH05651.1	-	KNH09215.1	KNH04649.1; KNH06654.1	KNH06782.1; KNH09059.1	KNH06872.1	KNH06089.1	-	-	-	-	-	-	-	-
Prokinetoplastina sp. PhF-6	-	-	-	-	-	-	-	-	-	-	PhF_6_TR37250|c1_g1_i1	PhF_6_TR26646__c0_g1_i4__m.38619	-	-	-	-	-	-	PhF_6_TR16772__c0_g1_i1__m.25363	PhF_6_TR40942_c0_g1_i1_m.61947	-	-	PhF_6_TR34967__c0_g1_i1__m.50779	-	PhF_6_TR39850__c0_g1_i1__m.59252	PhF_6_TR4358__c0_g1_i1__m.5886	-	PhF_6_TR35755__c0_g1_i1__m.51939; PhF_6_TR36511__c0_g1_i4__m.53760	PhF_6_TR19076_c1_g1_i1_m.28049	-	-	PhF_6_TR8567__c0_g1_i1__m.13401	-	-	-	-	PhF_6_TR11043__c0_g1_i1__m.17917
Prokinetoplastina sp. PhM-4	-	-	-	-	-	-	-	-	-	-	-	PhM_4_TR14863__c1_g1_i1__m.86555	-	-	-	-	-	-	-	PhM_4_TR16433_c0_g8_i1_m.24892	-	-	PhM_4_TR7753__c0_g1_i1__m.60920	-	PhM_4_TR7017__c0_g1_i1__m.35564	PhM_4_TR11311__c0_g1_i1__m.99432	PhM_4_TR4111__c0_g1_i1__m.87453	-	PhM_4_TR14858_c0_g2_i2_m.26165	-	-	PhM_4_TR5790__c0_g3_i2__m.67517	-	-	-	-	PhM_4_TR2448__c3_g2_i1__m.79208
Trypanoplasma borreli	-	-	-	-	-	-	-	-	-	-	Tbor_TRINITY_DN7014_c0_g1::TRINITY_DN7014_c0_g1_i1::g.1662::m.1662	Tbor_TRINITY_DN1785_c0_g2::TRINITY_DN1785_c0_g2_i1::g.21349::m.21349	Tbor_TRINITY_DN5807_c3_g5::TRINITY_DN5807_c3_g5_i1::g.5982::m.5982	Tbor_TRINITY_DN4991_c0_g1::TRINITY_DN4991_c0_g1_i1::g.9702::m.9702	Tbor_TRINITY_DN2566_c0_g1::TRINITY_DN2566_c0_g1_i1::g.515::m.515	Tbor_TRINITY_DN4390_c0_g1::TRINITY_DN4390_c0_g1_i1::g.7816::m.7816	-	Tbor_TRINITY_DN8332_c0_g1::TRINITY_DN8332_c0_g1_i1::g.21077::m.21077	Tbor_TRINITY_DN3812_c0_g1::TRINITY_DN3812_c0_g1_i1::g.5542::m.5542	Tbor_TRINITY_DN5934_c0_g1::TRINITY_DN5934_c0_g1_i5::g.19335::m.19335	Tbor_TRINITY_DN2818_c0_g1::TRINITY_DN2818_c0_g1_i1::g.23178::m.23178	Tbor_TRINITY_DN4929_c5_g1::TRINITY_DN4929_c5_g1_i8::g.9733::m.9733	-	-	-	-	-	-	-	Tbor_TRINITY_DN5237_c0_g1::TRINITY_DN5237_c0_g1_i1::g.16202::m.16202	-	-	-	-	-	-	-
Trypanosoma brucei	-	-	-	-	-	-	-	-	-	-	Tb927.10.6330	Tb927.11.10520	Tb927.9.10920	Tb927.8.3680	Tb927.7.4850	Tb927.6.1210	Tb927.11.1030	Tb927.4.5110	Tb927.8.1150	Tb927.11.12410	Tb927.7.2110	Tb927.8.1680	Tb927.7.4860	Tb927.10.7240	Tb927.6.3760	Tb927.11.1000	Tb927.3.2330	Tb927.9.3800	Tb927.11.12420	Tb927.8.4760	Tb927.5.4520	Tb927.5.1320	Tb927.10.6700	Tb927.7.3080	Tb927.7.6630	Tb927.1.4680	Tb927.11.12480
Trypanosoma grayi	-	-	-	-	-	-	-	-	-	-	Tgr.145.1090	Tgr.578.1000	Tgr.213.1030	-	Tgr.471.1030	Tgr.176.1110	Tgr.18.1070	Tgr.999.1030	Tgr.1191.1010	Tgr.686.1040	Tgr.1662.1000	Tgr.913.1010	Tgr.471.1040	Tgr.134.1110	Tgr.946.1030	Tgr.18.1100	Tgr.115.1050	Tgr.236.1100	-	Tgr.1141.1010	Tgr.175.1000	Tgr.180.1030	Tgr.320.1070	Tgr.423.1020	Tgr.1023.1010	Tgr.1258.1020	Tgr.739.1020
Table S12. Protein IDs for the elements of conventional and kinetoplastid-specific kinetochore machineries.

[truncated: 1 more sheets: Table S40]
