# Supplementary material for: Evolution of metabolic capabilities and molecular features of diplonemids, kinetoplastids, and euglenids
Source: BMC Biol. 2020 Mar 2;18:23. doi: 10.1186/s12915-020-0754-1 (PMC7052976; doi:10.1186/s12915-020-0754-1)
Supplement: Supplementary file 13 — Additional file 13: Tables S13-S51. Estimates of evolutionary divergence among putative sequences of the following classes: KKTs (Table S13-S31), KKIPs (Tables S32-S38), centromeric histone H3 (Table S39) and enzymes of trypanothione biosynthesis and utilization (Tables S41-S51). [file 12915_2020_754_MOESM13_ESM.xlsx]

## Sheet: Table S13
Protein ID	Ahoya_Gene.22862_c8316_g1_i1_g.22862_m.22862_Gene.22862_c8316_g1_i1_g.22862_ORF_type:5prime_partial_len:1428_(-)_c8316_g1_i1:1164-5447(-)	BS71780_BS71780_hypothetical_protein_putative_30133156:30137913_forward_MW:175927	LpyrH10_09_2180	Ndes_Gene.45913::CAMNT_0016072625::g.45913::m.45913_Gene.45913::CAMNT_0016072625::g.45913_ORF_type:5prime_partial_len:1407_(+)_CAMNT_0016072625:3-4223(+)	Tbor_TRINITY_DN7014_c0_g1::TRINITY_DN7014_c0_g1_i1::g.1662::m.1662_TRINITY_DN7014_c0_g1::TRINITY_DN7014_c0_g1_i1::g.1662_ORF_type:internal_len:164_(+)_TRINITY_DN7014_c0_g1_i1:1-489(+)	PCON_0015730.mRNA-p1_|_transcript_PCON_0015730.mRNA_|_gene_PCON_0015730_|_organism_Paratrypanosoma_confusum_CUL13_|_gene_product_hypothetical_protein_|_transcript_product_hypothetical_protein_|_location_Pcon_scaffold00003_2:108917-113671(-)_|_protein_length_1584_|_sequence_SO_supercontig_|_SO_prot	LmjF.36.1900_|_organism_Leishmania_major_strain_Friedlin_|_product_kinetoplastid_kinetochore_protein_1_putative_(kkt1)_|_location_LmjF.36:748585-753552(-)_|_length_1655_|_sequence_SO_chromosome_|_SO_protein_coding	Tbru_Tb927.10.6330_|_organism_Trypanosoma_brucei_TREU927_|_product_kinetoplastid_kinetochore_protein_1_(kkt1)_|_location_Tb927_10_v5.1:1600556-1605340(-)_|_length_1594_|_sequence_SO_chromosome_|_SO_protein_coding	Tgra_Tgr.145.1090_|_organism_Trypanosoma_grayi_ANR4_|_product_hypothetical_conserved_protein_|_location_Tgr_145_V1:17431-22140(-)_|_length_1569_|_sequence_SO_contig_|_SO_protein_coding	LbrM.35.2090_|_Leishmania_braziliensis_MHOM/BR/75/M2904_|_kinetoplastid_kinetochore_protein_1_putative_|_protein_|_length_1661	TcIL3000_10_5400_|_Trypanosoma_congolense_IL3000_|_kinetoplastid_kinetochore_protein_1_putative_|_protein_|_length_1582	LENLEM3045_360025000_|_Leishmania_enriettii_strain_LEM3045_|_kinetoplastid_kinetochore_protein_1_putative_|_protein_|_length_1660	LTRL590_360025800_|_Leishmania_tropica_L590_|_kinetoplastid_kinetochore_protein_1_putative_|_protein_|_length_1655	LdBPK_361980.1_|_Leishmania_donovani_BPK282A1_|_kinetoplastid_kinetochore_protein_1_putative_|_protein_|_length_1655	LMJSD75_360025600_|_Leishmania_major_strain_SD_75.1_|_kinetoplastid_kinetochore_protein_1_putative_|_protein_|_length_1655	LMJLV39_360025500_|_Leishmania_major_strain_LV39c5_|_kinetoplastid_kinetochore_protein_1_putative_|_protein_|_length_1655	BCY84_10799_|_Trypanosoma_cruzi_cruzi_strain_Dm28c_|_kinetoplastid_kinetochore_protein_1_(kkt1)_|_protein_|_length_1547	LINF_360025400_|_Leishmania_infantum_JPCM5_|_kinetoplastid_kinetochore_protein_1_-_putative_|_protein_|_length_1655	LARLEM1108_360025100_|_Leishmania_arabica_strain_LEM1108_|_kinetoplastid_kinetochore_protein_1_putative_|_protein_|_length_1655	EMOLV88_360024000_|_Endotrypanum_monterogeii_strain_LV88_|_kinetoplastid_kinetochore_protein_1_putative_|_protein_|_length_1658	LmxM.36.1900_|_Leishmania_mexicana_MHOM/GT/2001/U1103_|_kinetoplastid_kinetochore_protein_1_putative_|_protein_|_length_1655	Tbg972.10.7730_|_Trypanosoma_brucei_gambiense_DAL972_|_kinetoplastid_kinetochore_protein_1_putative_|_protein_|_length_1594	TcCLB.507641.190_|_Trypanosoma_cruzi_CL_Brener_Esmeraldo-like_|_kinetoplastid_kinetochore_protein_1_putative_|_protein_|_length_1547	LTULEM423_360025200_|_Leishmania_turanica_strain_LEM423_|_kinetoplastid_kinetochore_protein_1_putative_|_protein_|_length_1655	LGELEM452_360024800_|_Leishmania_gerbilli_strain_LEM452_|_kinetoplastid_kinetochore_protein_1_putative_|_protein_|_length_1655	LBRM2903_350027300_|_Leishmania_braziliensis_MHOM/BR/75/M2903_|_kinetoplastid_kinetochore_protein_1_putative_|_protein_|_length_1661	LAEL147_000827900_|_Leishmania_aethiopica_L147_|_kinetoplastid_kinetochore_protein_1_putative_|_protein_|_length_1655	LMARLEM2494_360025100_|_Leishmania_sp._MAR_LEM2494_|_kinetoplastid_kinetochore_protein_1_putative_|_protein_|_length_1664	LPAL13_350025500_|_Leishmania_panamensis_MHOM/COL/81/L13_|_kinetoplastid_kinetochore_protein_1_putative_|_protein_|_length_1661	CFAC1_250029300_|_Crithidia_fasciculata_strain_Cf-Cl_|_kinetoplastid_kinetochore_protein_1_putative_|_protein_|_length_1683	PhF_6_TR37250|c1_g1_i1
Ahoya_Gene.22862_c8316_g1_i1_g.22862_m.22862_Gene.22862_c8316_g1_i1_g.22862_ORF_type:5prime_partial_len:1428_(-)_c8316_g1_i1:1164-5447(-)
BS71780_BS71780_hypothetical_protein_putative_30133156:30137913_forward_MW:175927	0.771
LpyrH10_09_2180	0.729	0.643
Ndes_Gene.45913::CAMNT_0016072625::g.45913::m.45913_Gene.45913::CAMNT_0016072625::g.45913_ORF_type:5prime_partial_len:1407_(+)_CAMNT_0016072625:3-4223(+)	0.737	0.775	0.734
Tbor_TRINITY_DN7014_c0_g1::TRINITY_DN7014_c0_g1_i1::g.1662::m.1662_TRINITY_DN7014_c0_g1::TRINITY_DN7014_c0_g1_i1::g.1662_ORF_type:internal_len:164_(+)_TRINITY_DN7014_c0_g1_i1:1-489(+)	0.739	0.589	0.552	0.755
PCON_0015730.mRNA-p1_|_transcript_PCON_0015730.mRNA_|_gene_PCON_0015730_|_organism_Paratrypanosoma_confusum_CUL13_|_gene_product_hypothetical_protein_|_transcript_product_hypothetical_protein_|_location_Pcon_scaffold00003_2:108917-113671(-)_|_protein_length_1584_|_sequence_SO_supercontig_|_SO_prot	0.747	0.652	0.5	0.733	0.571
LmjF.36.1900_|_organism_Leishmania_major_strain_Friedlin_|_product_kinetoplastid_kinetochore_protein_1_putative_(kkt1)_|_location_LmjF.36:748585-753552(-)_|_length_1655_|_sequence_SO_chromosome_|_SO_protein_coding	0.728	0.648	0.239	0.729	0.552	0.522
Tbru_Tb927.10.6330_|_organism_Trypanosoma_brucei_TREU927_|_product_kinetoplastid_kinetochore_protein_1_(kkt1)_|_location_Tb927_10_v5.1:1600556-1605340(-)_|_length_1594_|_sequence_SO_chromosome_|_SO_protein_coding	0.773	0.699	0.615	0.755	0.583	0.643	0.618
Tgra_Tgr.145.1090_|_organism_Trypanosoma_grayi_ANR4_|_product_hypothetical_conserved_protein_|_location_Tgr_145_V1:17431-22140(-)_|_length_1569_|_sequence_SO_contig_|_SO_protein_coding	0.768	0.652	0.46	0.729	0.558	0.514	0.475	0.577
LbrM.35.2090_|_Leishmania_braziliensis_MHOM/BR/75/M2904_|_kinetoplastid_kinetochore_protein_1_putative_|_protein_|_length_1661	0.733	0.638	0.246	0.733	0.558	0.517	0.133	0.618	0.477
TcIL3000_10_5400_|_Trypanosoma_congolense_IL3000_|_kinetoplastid_kinetochore_protein_1_putative_|_protein_|_length_1582	0.781	0.682	0.541	0.756	0.571	0.602	0.56	0.57	0.505	0.562
LENLEM3045_360025000_|_Leishmania_enriettii_strain_LEM3045_|_kinetoplastid_kinetochore_protein_1_putative_|_protein_|_length_1660	0.733	0.646	0.255	0.738	0.564	0.526	0.174	0.618	0.48	0.171	0.565
LTRL590_360025800_|_Leishmania_tropica_L590_|_kinetoplastid_kinetochore_protein_1_putative_|_protein_|_length_1655	0.73	0.644	0.234	0.731	0.558	0.518	0.038	0.615	0.472	0.123	0.565	0.165
LdBPK_361980.1_|_Leishmania_donovani_BPK282A1_|_kinetoplastid_kinetochore_protein_1_putative_|_protein_|_length_1655	0.725	0.64	0.232	0.731	0.558	0.522	0.048	0.618	0.474	0.128	0.561	0.167	0.041
LMJSD75_360025600_|_Leishmania_major_strain_SD_75.1_|_kinetoplastid_kinetochore_protein_1_putative_|_protein_|_length_1655	0.728	0.648	0.239	0.729	0.552	0.522	0.001	0.618	0.475	0.132	0.56	0.173	0.038	0.048
LMJLV39_360025500_|_Leishmania_major_strain_LV39c5_|_kinetoplastid_kinetochore_protein_1_putative_|_protein_|_length_1655	0.728	0.648	0.239	0.729	0.552	0.522	0.003	0.618	0.475	0.132	0.56	0.173	0.038	0.048	0.002
BCY84_10799_|_Trypanosoma_cruzi_cruzi_strain_Dm28c_|_kinetoplastid_kinetochore_protein_1_(kkt1)_|_protein_|_length_1547	0.768	0.657	0.47	0.741	0.589	0.527	0.481	0.591	0.307	0.487	0.525	0.487	0.477	0.481	0.481	0.481
LINF_360025400_|_Leishmania_infantum_JPCM5_|_kinetoplastid_kinetochore_protein_1_-_putative_|_protein_|_length_1655	0.724	0.641	0.232	0.73	0.558	0.52	0.049	0.617	0.473	0.127	0.56	0.165	0.042	0.004	0.048	0.048	0.481
LARLEM1108_360025100_|_Leishmania_arabica_strain_LEM1108_|_kinetoplastid_kinetochore_protein_1_putative_|_protein_|_length_1655	0.726	0.644	0.234	0.732	0.558	0.522	0.033	0.619	0.475	0.127	0.563	0.166	0.03	0.04	0.032	0.032	0.481	0.04
EMOLV88_360024000_|_Endotrypanum_monterogeii_strain_LV88_|_kinetoplastid_kinetochore_protein_1_putative_|_protein_|_length_1658	0.74	0.651	0.264	0.737	0.552	0.534	0.214	0.621	0.483	0.224	0.575	0.245	0.21	0.202	0.214	0.214	0.489	0.204	0.209
LmxM.36.1900_|_Leishmania_mexicana_MHOM/GT/2001/U1103_|_kinetoplastid_kinetochore_protein_1_putative_|_protein_|_length_1655	0.726	0.641	0.227	0.733	0.558	0.519	0.056	0.615	0.471	0.127	0.562	0.166	0.046	0.049	0.056	0.056	0.478	0.048	0.045	0.204
Tbg972.10.7730_|_Trypanosoma_brucei_gambiense_DAL972_|_kinetoplastid_kinetochore_protein_1_putative_|_protein_|_length_1594	0.773	0.698	0.614	0.755	0.589	0.643	0.618	0.006	0.576	0.619	0.57	0.617	0.615	0.618	0.618	0.618	0.591	0.617	0.619	0.621	0.615
TcCLB.507641.190_|_Trypanosoma_cruzi_CL_Brener_Esmeraldo-like_|_kinetoplastid_kinetochore_protein_1_putative_|_protein_|_length_1547	0.767	0.656	0.467	0.741	0.583	0.528	0.475	0.59	0.301	0.483	0.521	0.485	0.472	0.477	0.475	0.476	0.023	0.476	0.477	0.488	0.474	0.59
LTULEM423_360025200_|_Leishmania_turanica_strain_LEM423_|_kinetoplastid_kinetochore_protein_1_putative_|_protein_|_length_1655	0.727	0.644	0.231	0.732	0.558	0.52	0.025	0.618	0.473	0.123	0.563	0.165	0.023	0.034	0.025	0.025	0.48	0.034	0.016	0.207	0.039	0.618	0.475
LGELEM452_360024800_|_Leishmania_gerbilli_strain_LEM452_|_kinetoplastid_kinetochore_protein_1_putative_|_protein_|_length_1655	0.727	0.645	0.235	0.731	0.564	0.521	0.03	0.616	0.473	0.125	0.562	0.165	0.029	0.038	0.029	0.029	0.479	0.039	0.02	0.208	0.045	0.616	0.475	0.013
LBRM2903_350027300_|_Leishmania_braziliensis_MHOM/BR/75/M2903_|_kinetoplastid_kinetochore_protein_1_putative_|_protein_|_length_1661	0.733	0.638	0.246	0.733	0.558	0.517	0.133	0.618	0.477	0	0.562	0.171	0.123	0.128	0.132	0.132	0.487	0.127	0.127	0.224	0.127	0.619	0.483	0.123	0.125
LAEL147_000827900_|_Leishmania_aethiopica_L147_|_kinetoplastid_kinetochore_protein_1_putative_|_protein_|_length_1655	0.73	0.643	0.236	0.732	0.558	0.52	0.037	0.615	0.471	0.125	0.563	0.167	0.017	0.042	0.036	0.036	0.478	0.042	0.03	0.211	0.045	0.615	0.473	0.021	0.027	0.125
LMARLEM2494_360025100_|_Leishmania_sp._MAR_LEM2494_|_kinetoplastid_kinetochore_protein_1_putative_|_protein_|_length_1664	0.732	0.647	0.262	0.733	0.564	0.531	0.185	0.62	0.483	0.191	0.563	0.156	0.18	0.177	0.185	0.186	0.487	0.175	0.18	0.252	0.182	0.621	0.484	0.178	0.178	0.191	0.185
LPAL13_350025500_|_Leishmania_panamensis_MHOM/COL/81/L13_|_kinetoplastid_kinetochore_protein_1_putative_|_protein_|_length_1661	0.733	0.638	0.245	0.733	0.558	0.517	0.132	0.619	0.476	0.007	0.561	0.171	0.122	0.127	0.132	0.132	0.487	0.126	0.126	0.223	0.126	0.62	0.482	0.122	0.124	0.007	0.125	0.189
CFAC1_250029300_|_Crithidia_fasciculata_strain_Cf-Cl_|_kinetoplastid_kinetochore_protein_1_putative_|_protein_|_length_1683	0.736	0.65	0.214	0.729	0.571	0.517	0.261	0.626	0.474	0.274	0.558	0.289	0.261	0.254	0.261	0.262	0.482	0.254	0.257	0.286	0.255	0.627	0.48	0.258	0.26	0.274	0.264	0.293	0.272
PhF_6_TR37250|c1_g1_i1	0.692	0.6	0.535	0.656	0.37	0.553	0.541	0.623	0.541	0.541	0.56	0.541	0.541	0.535	0.541	0.541	0.516	0.535	0.541	0.541	0.547	0.623	0.509	0.541	0.541	0.541	0.547	0.528	0.541	0.541
Table S13. Estimates of evolutionary divergence among putative KKT1 sequences.
The numbers of amino acid differences per site between sequences are shown. The analysis involved 31 amino acid sequences. All ambiguous positions were removed for each sequence pair. There were 1974 positions in the final dataset. The evolutionary analysis was conducted in MEGA7 [1].
No sequences were removed from further analyses.

## Sheet: Table S14
Protein ID	Ahoya_Gene.10192_c4466_g1_i1_g.10192_m.10192_Gene.10192_c4466_g1_i1_g.10192_ORF_type:5prime_partial_len:1128_(+)_c4466_g1_i1:3-3386(+)	Ahoya_Gene.22762_c8284_g1_i1_g.22762_m.22762_Gene.22762_c8284_g1_i1_g.22762_ORF_type:5prime_partial_len:659_(+)_c8284_g1_i1:1-1977(+)	Ahoya_Gene.30256_c9982_g2_i1_g.30256_m.30256_Gene.30256_c9982_g2_i1_g.30256_ORF_type:5prime_partial_len:1033_(+)_c9982_g2_i1:1-3099(+)	BS05255_BS05255_protein_kinase_putative_2019836:2023594_forward_MW:136290	BS12325_BS12325_serine-threonine_protein_kinase_putative_5069635:5070978_forward_MW:49995	BS50690_BS50690_protein_kinase_putative_21335160:21339687_forward_MW:164510	Egra_Gene.25211::EG_transcript_3500::g.25211::m.25211_Gene.25211::EG_transcript_3500::g.25211_ORF_type:complete_len:692_(-)_EG_transcript_3500:365-2440(-)	Egra_Gene.33211::EG_transcript_4977::g.33211::m.33211_Gene.33211::EG_transcript_4977::g.33211_ORF_type:internal_len:722_(-)_EG_transcript_4977:1-2163(-)	Egym_Gene.44021::CAMNT_0000669697::g.44021::m.44021_Gene.44021::CAMNT_0000669697::g.44021_ORF_type:complete_len:737_(-)_CAMNT_0000669697:657-2867(-)	Hpha_TRINITY_DN14372_c0_g2::TRINITY_DN14372_c0_g2_i1::g.87242::m.87242_TRINITY_DN14372_c0_g2::TRINITY_DN14372_c0_g2_i1::g.87242_ORF_type:internal_len:436_(-)_TRINITY_DN14372_c0_g2_i1:3-1307(-)	Hpha_TRINITY_DN15552_c1_g6::TRINITY_DN15552_c1_g6_i1::g.106390::m.106390_TRINITY_DN15552_c1_g6::TRINITY_DN15552_c1_g6_i1::g.106390_ORF_type:complete_len:852_(-)_TRINITY_DN15552_c1_g6_i1:865-3420(-)	Hpha_TRINITY_DN15552_c1_g6::TRINITY_DN15552_c1_g6_i2::g.106413::m.106413_TRINITY_DN15552_c1_g6::TRINITY_DN15552_c1_g6_i2::g.106413_ORF_type:complete_len:852_(-)_TRINITY_DN15552_c1_g6_i2:1015-3570(-)	LpyrH10_01_6410	LpyrH10_06_3210	LpyrH10_21_0720	Ndes_Gene.26165::CAMNT_0016088473::g.26165::m.26165_Gene.26165::CAMNT_0016088473::g.26165_ORF_type:complete_len:702_(+)_CAMNT_0016088473:110-2215(+)	Perk_KNH04829.1_protein_kinase_Perkinsela_sp._CCAP_1560/4	Perk_KNH09623.1_protein_kinase_Perkinsela_sp._CCAP_1560/4	PhF_6_TR26646_c0_g1_i1_m.38616_TR26646_c0_g1_i1_g.38616_ORF_TR26646_c0_g1_i1_g.38616_TR26646_c0_g1_i1_m.38616_type:complete_len:213_(+)_TR26646_c0_g1_i1:49-687(+)	PhF_6_TR26646_c0_g1_i4_m.38619_TR26646_c0_g1_i4_g.38619_ORF_TR26646_c0_g1_i4_g.38619_TR26646_c0_g1_i4_m.38619_type:complete_len:1183_(+)_TR26646_c0_g1_i4:49-3597(+)	PhF_6_TR42779_c1_g1_i3_m.64722_TR42779_c1_g1_i3_g.64722_ORF_TR42779_c1_g1_i3_g.64722_TR42779_c1_g1_i3_m.64722_type:5prime_partial_len:318_(+)_TR42779_c1_g1_i3:2-955(+)	PhM_4_TR14863_c1_g1_i1_m.86555_TR14863_c1_g1_i1_g.86555_ORF_TR14863_c1_g1_i1_g.86555_TR14863_c1_g1_i1_m.86555_type:5prime_partial_len:1191_(+)_TR14863_c1_g1_i1:2-3574(+)	Rcos_112730_TR41148_c0_g1_i1_g.112730_m.112730_Gene.112730_TR41148_c0_g1_i1_g.112730_ORF_type:complete_len:409_(+)_TR41148_c0_g1_i1:370-1596(+)	Rcos_136338_TR51540_c3_g1_i1_g.136338_m.136338_Gene.136338_TR51540_c3_g1_i1_g.136338_ORF_type:complete_len:468_(+)_TR51540_c3_g1_i1:132-1535(+)	Rhum_TRINITY_DN14549_c16_g1::Rhum_TRINITY_DN14549_c16_g1_i1::g.98903::m.98903_Rhum_TRINITY_DN14549_c16_g1::Rhum_TRINITY_DN14549_c16_g1_i1::g.98903_ORF_type:internal_len:585_(+)_Rhum_TRINITY_DN14549_c16_g1_i1:3-1754(+)	Rhum_TRINITY_DN14945_c6_g1::Rhum_TRINITY_DN14945_c6_g1_i1::g.130917::m.130917_Rhum_TRINITY_DN14945_c6_g1::Rhum_TRINITY_DN14945_c6_g1_i1::g.130917_ORF_type:complete_len:335_(+)_Rhum_TRINITY_DN14945_c6_g1_i1:148-1152(+)	Sspe_Gene.49611::Locus_26910_Transcript_6_9_Confidence_0.156_Length_1622::g.49611::m.49611_Gene.49611::Locus_26910_Transcript_6_9_Confidence_0.156_Length_1622::g.49611_ORF_type:5prime_partial_len:529_(-)_Locus_26910_Transcript_6_9_Confidence_0.156_Length_1622:35-1621(-)	Tbor_TRINITY_DN1785_c0_g1::TRINITY_DN1785_c0_g1_i1::g.21348::m.21348_TRINITY_DN1785_c0_g1::TRINITY_DN1785_c0_g1_i1::g.21348_ORF_type:internal_len:165_(+)_TRINITY_DN1785_c0_g1_i1:1-492(+)	Tbor_TRINITY_DN1785_c0_g2::TRINITY_DN1785_c0_g2_i1::g.21349::m.21349_TRINITY_DN1785_c0_g2::TRINITY_DN1785_c0_g2_i1::g.21349_ORF_type:internal_len:140_(+)_TRINITY_DN1785_c0_g2_i1:1-417(+)	Tbor_TRINITY_DN2094_c0_g1::TRINITY_DN2094_c0_g1_i1::g.12139::m.12139_TRINITY_DN2094_c0_g1::TRINITY_DN2094_c0_g1_i1::g.12139_ORF_type:complete_len:705_(-)_TRINITY_DN2094_c0_g1_i1:223-2337(-)	Tbor_TRINITY_DN3253_c0_g1::TRINITY_DN3253_c0_g1_i1::g.23764::m.23764_TRINITY_DN3253_c0_g1::TRINITY_DN3253_c0_g1_i1::g.23764_ORF_type:5prime_partial_len:877_(+)_TRINITY_DN3253_c0_g1_i1:1-2631(+)	Tbor_TRINITY_DN4081_c0_g1::TRINITY_DN4081_c0_g1_i1::g.11783::m.11783_TRINITY_DN4081_c0_g1::TRINITY_DN4081_c0_g1_i1::g.11783_ORF_type:5prime_partial_len:885_(+)_TRINITY_DN4081_c0_g1_i1:3-2657(+)	Tbor_TRINITY_DN5807_c3_g5::TRINITY_DN5807_c3_g5_i1::g.5982::m.5982_TRINITY_DN5807_c3_g5::TRINITY_DN5807_c3_g5_i1::g.5982_ORF_type:complete_len:911_(-)_TRINITY_DN5807_c3_g5_i1:216-2948(-)	PCON_0000140.mRNA-p1_|_transcript_PCON_0000140.mRNA_|_gene_PCON_0000140_|_organism_Paratrypanosoma_confusum_CUL13_|_gene_product_protein_kinase_|_transcript_product_protein_kinase_|_location_Pcon_scaffold00001_1:36638-40186(-)_|_protein_length_1182_|_sequence_SO_supercontig_|_SO_protein_coding_|_i	PCON_0041270.mRNA-p1_|_transcript_PCON_0041270.mRNA_|_gene_PCON_0041270_|_organism_Paratrypanosoma_confusum_CUL13_|_gene_product_protein_kinase_|_transcript_product_protein_kinase_|_location_Pcon_scaffold00014_3:62377-63705(+)_|_protein_length_442_|_sequence_SO_supercontig_|_SO_protein_coding_|_is	PCON_0073800.mRNA-p1_|_transcript_PCON_0073800.mRNA_|_gene_PCON_0073800_|_organism_Paratrypanosoma_confusum_CUL13_|_gene_product_protein_kinase_|_transcript_product_protein_kinase_|_location_Pcon_scaffold00063_1:37511-41182(-)_|_protein_length_1223_|_sequence_SO_supercontig_|_SO_protein_coding_|_i	LmjF.17.0790_|_organism_Leishmania_major_strain_Friedlin_|_product_polo-like_protein_kinase_putative_protein_kinase_putative_|_location_LmjF.17:345258-347366(-)_|_length_702_|_sequence_SO_chromosome_|_SO_protein_coding	LmjF.36.5350_|_organism_Leishmania_major_strain_Friedlin_|_product_kinetoplastid_kinetochore_protein_2_putative_serine/threonine-protein_kinase_putative_(kkt2)_|_location_LmjF.36:2071068-2074835(-)_|_length_1255_|_sequence_SO_chromosome_|_SO_protein_coding	LmjF.35.4050_|_organism_Leishmania_major_strain_Friedlin_|_product_kinetoplastid_kinetochore_protein_3_putative_protein_kinase_putative_(kkt3)_|_location_LmjF.35:1616510-1620379(+)_|_length_1289_|_sequence_SO_chromosome_|_SO_protein_coding	Tbru_Tb927.6.5100_|_organism_Trypanosoma_brucei_TREU927_|_product_serine/threonine-protein_kinase_putative_|_location_Tb927_06_v5.1:1394279-1396783(+)_|_length_834_|_sequence_SO_chromosome_|_SO_protein_coding	Tbru_Tb927.11.10520_|_organism_Trypanosoma_brucei_TREU927_|_product_kinetoplastid_kinetochore_protein_2_serine/threonine-protein_kinase_putative_serine/threonine-protein_kinase_putative_(kkt2)_|_location_Tb927_11_v5.1:2798813-2802595(+)_|_length_1260_|_sequence_SO_chromosome_|_SO_protein_coding	Tbru_Tb927.7.6310_|_organism_Trypanosoma_brucei_TREU927_|_product_polo-like_protein_kinase_protein_kinase_(PLK)_|_location_Tb927_07_v5.1:1712325-1714631(-)_|_length_768_|_sequence_SO_chromosome_|_SO_protein_coding	Tbru_Tb927.9.10920_|_organism_Trypanosoma_brucei_TREU927_|_product_kinetoplastid_kinetochore_protein_3_protein_kinase_putative_(kkt3)_|_location_Tb927_09_v5.1:1718064-1721240(-)_|_length_1058_|_sequence_SO_chromosome_|_SO_protein_coding	Tgra_Tgr.213.1030_|_organism_Trypanosoma_grayi_ANR4_|_product_protein_kinase_putative_|_location_Tgr_213_V1:5146-8391(+)_|_length_1081_|_sequence_SO_contig_|_SO_protein_coding	Tgra_Tgr.75.1120_|_organism_Trypanosoma_grayi_ANR4_|_product_protein_kinase_|_location_Tgr_75_V1:25892-28123(+)_|_length_743_|_sequence_SO_contig_|_SO_protein_coding	Tgra_Tgr.49.1030_|_organism_Trypanosoma_grayi_ANR4_|_product_protein_kinase_putative_polo-like_protein_kinase_putative_|_location_Tgr_49_V1:10151-12724(-)_|_length_857_|_sequence_SO_contig_|_SO_protein_coding	Tgra_Tgr.578.1000_|_organism_Trypanosoma_grayi_ANR4_|_product_protein_kinase_|_location_Tgr_578_V1:640-4554(+)_|_length_1304_|_sequence_SO_contig_|_SO_protein_coding	Tgra_Tgr.605.1020_|_organism_Trypanosoma_grayi_ANR4_|_product_serine/threonine_protein_kinase_|_location_Tgr_605_V1:3846-4670(-)_|_length_274_|_sequence_SO_contig_|_SO_protein_coding	LENLEM3045_360064100_|_Leishmania_enriettii_strain_LEM3045_|_kinetoplastid_kinetochore_protein_2_putative_|_protein_|_length_1254
Ahoya_Gene.10192_c4466_g1_i1_g.10192_m.10192_Gene.10192_c4466_g1_i1_g.10192_ORF_type:5prime_partial_len:1128_(+)_c4466_g1_i1:3-3386(+)
Ahoya_Gene.22762_c8284_g1_i1_g.22762_m.22762_Gene.22762_c8284_g1_i1_g.22762_ORF_type:5prime_partial_len:659_(+)_c8284_g1_i1:1-1977(+)	0.806
Ahoya_Gene.30256_c9982_g2_i1_g.30256_m.30256_Gene.30256_c9982_g2_i1_g.30256_ORF_type:5prime_partial_len:1033_(+)_c9982_g2_i1:1-3099(+)	0.828	0.734
BS05255_BS05255_protein_kinase_putative_2019836:2023594_forward_MW:136290	0.815	0.845	0.851
BS12325_BS12325_serine-threonine_protein_kinase_putative_5069635:5070978_forward_MW:49995	0.78	0.769	0.769	0.808
BS50690_BS50690_protein_kinase_putative_21335160:21339687_forward_MW:164510	0.714	0.818	0.837	0.841	0.773
Egra_Gene.25211::EG_transcript_3500::g.25211::m.25211_Gene.25211::EG_transcript_3500::g.25211_ORF_type:complete_len:692_(-)_EG_transcript_3500:365-2440(-)	0.777	0.587	0.754	0.837	0.768	0.816
Egra_Gene.33211::EG_transcript_4977::g.33211::m.33211_Gene.33211::EG_transcript_4977::g.33211_ORF_type:internal_len:722_(-)_EG_transcript_4977:1-2163(-)	0.826	0.804	0.825	0.847	0.751	0.833	0.81
Egym_Gene.44021::CAMNT_0000669697::g.44021::m.44021_Gene.44021::CAMNT_0000669697::g.44021_ORF_type:complete_len:737_(-)_CAMNT_0000669697:657-2867(-)	0.796	0.584	0.754	0.841	0.76	0.829	0.364	0.8
Hpha_TRINITY_DN14372_c0_g2::TRINITY_DN14372_c0_g2_i1::g.87242::m.87242_TRINITY_DN14372_c0_g2::TRINITY_DN14372_c0_g2_i1::g.87242_ORF_type:internal_len:436_(-)_TRINITY_DN14372_c0_g2_i1:3-1307(-)	0.737	0.606	0.664	0.783	0.724	0.812	0.493	0.745	0.532
Hpha_TRINITY_DN15552_c1_g6::TRINITY_DN15552_c1_g6_i1::g.106390::m.106390_TRINITY_DN15552_c1_g6::TRINITY_DN15552_c1_g6_i1::g.106390_ORF_type:complete_len:852_(-)_TRINITY_DN15552_c1_g6_i1:865-3420(-)	0.804	0.582	0.755	0.832	0.75	0.837	0.563	0.812	0.574	0.431
Hpha_TRINITY_DN15552_c1_g6::TRINITY_DN15552_c1_g6_i2::g.106413::m.106413_TRINITY_DN15552_c1_g6::TRINITY_DN15552_c1_g6_i2::g.106413_ORF_type:complete_len:852_(-)_TRINITY_DN15552_c1_g6_i2:1015-3570(-)	0.805	0.58	0.751	0.833	0.75	0.837	0.563	0.813	0.576	0.419	0.004
LpyrH10_01_6410	0.825	0.821	0.856	0.699	0.809	0.84	0.839	0.853	0.83	0.799	0.848	0.849
LpyrH10_06_3210	0.694	0.791	0.818	0.83	0.741	0.645	0.804	0.804	0.792	0.763	0.812	0.812	0.814
LpyrH10_21_0720	0.82	0.533	0.765	0.832	0.775	0.827	0.632	0.831	0.628	0.625	0.6	0.599	0.83	0.8
Ndes_Gene.26165::CAMNT_0016088473::g.26165::m.26165_Gene.26165::CAMNT_0016088473::g.26165_ORF_type:complete_len:702_(+)_CAMNT_0016088473:110-2215(+)	0.802	0.42	0.746	0.842	0.751	0.824	0.614	0.841	0.618	0.61	0.571	0.572	0.839	0.806	0.547
Perk_KNH04829.1_protein_kinase_Perkinsela_sp._CCAP_1560/4	0.789	0.797	0.843	0.824	0.807	0.771	0.834	0.856	0.834	0.774	0.809	0.807	0.826	0.756	0.818	0.816
Perk_KNH09623.1_protein_kinase_Perkinsela_sp._CCAP_1560/4	0.775	0.821	0.855	0.836	0.807	0.796	0.818	0.855	0.824	0.783	0.824	0.824	0.834	0.774	0.812	0.815	0.586
PhF_6_TR26646_c0_g1_i1_m.38616_TR26646_c0_g1_i1_g.38616_ORF_TR26646_c0_g1_i1_g.38616_TR26646_c0_g1_i1_m.38616_type:complete_len:213_(+)_TR26646_c0_g1_i1:49-687(+)	0.757	0.776	0.78	0.774	0.744	0.68	0.726	0.74	0.747	0.786	0.779	0.779	0.749	0.654	0.724	0.772	0.59	0.607
PhF_6_TR26646_c0_g1_i4_m.38619_TR26646_c0_g1_i4_g.38619_ORF_TR26646_c0_g1_i4_g.38619_TR26646_c0_g1_i4_m.38619_type:complete_len:1183_(+)_TR26646_c0_g1_i4:49-3597(+)	0.801	0.814	0.84	0.851	0.794	0.792	0.807	0.848	0.815	0.789	0.834	0.834	0.84	0.767	0.794	0.809	0.681	0.706	0.118
PhF_6_TR42779_c1_g1_i3_m.64722_TR42779_c1_g1_i3_g.64722_ORF_TR42779_c1_g1_i3_g.64722_TR42779_c1_g1_i3_m.64722_type:5prime_partial_len:318_(+)_TR42779_c1_g1_i3:2-955(+)	0.75	0.743	0.712	0.775	0.544	0.724	0.661	0.684	0.682	0.682	0.69	0.69	0.757	0.709	0.695	0.734	0.735	0.738	0.768	0.711
PhM_4_TR14863_c1_g1_i1_m.86555_TR14863_c1_g1_i1_g.86555_ORF_TR14863_c1_g1_i1_g.86555_TR14863_c1_g1_i1_m.86555_type:5prime_partial_len:1191_(+)_TR14863_c1_g1_i1:2-3574(+)	0.783	0.833	0.847	0.835	0.779	0.791	0.818	0.85	0.822	0.822	0.825	0.826	0.843	0.755	0.835	0.827	0.698	0.729	0.58	0.649	0.733
Rcos_112730_TR41148_c0_g1_i1_g.112730_m.112730_Gene.112730_TR41148_c0_g1_i1_g.112730_ORF_type:complete_len:409_(+)_TR41148_c0_g1_i1:370-1596(+)	0.773	0.764	0.738	0.819	0.552	0.768	0.724	0.751	0.745	0.673	0.733	0.733	0.814	0.736	0.746	0.762	0.789	0.799	0.71	0.753	0.523	0.763
Rcos_136338_TR51540_c3_g1_i1_g.136338_m.136338_Gene.136338_TR51540_c3_g1_i1_g.136338_ORF_type:complete_len:468_(+)_TR51540_c3_g1_i1:132-1535(+)	0.798	0.76	0.754	0.813	0.617	0.792	0.756	0.787	0.754	0.722	0.744	0.744	0.803	0.783	0.775	0.783	0.814	0.805	0.76	0.788	0.569	0.792	0.648
Rhum_TRINITY_DN14549_c16_g1::Rhum_TRINITY_DN14549_c16_g1_i1::g.98903::m.98903_Rhum_TRINITY_DN14549_c16_g1::Rhum_TRINITY_DN14549_c16_g1_i1::g.98903_ORF_type:internal_len:585_(+)_Rhum_TRINITY_DN14549_c16_g1_i1:3-1754(+)	0.801	0.646	0.731	0.833	0.754	0.785	0.654	0.803	0.65	0.541	0.616	0.616	0.818	0.797	0.692	0.663	0.833	0.831	0.751	0.82	0.695	0.814	0.743	0.767
Rhum_TRINITY_DN14945_c6_g1::Rhum_TRINITY_DN14945_c6_g1_i1::g.130917::m.130917_Rhum_TRINITY_DN14945_c6_g1::Rhum_TRINITY_DN14945_c6_g1_i1::g.130917_ORF_type:complete_len:335_(+)_Rhum_TRINITY_DN14945_c6_g1_i1:148-1152(+)	0.739	0.72	0.718	0.759	0.599	0.74	0.642	0.645	0.666	0.662	0.657	0.657	0.75	0.712	0.715	0.721	0.745	0.755	0.747	0.745	0.645	0.747	0.619	0.66	0.674
Sspe_Gene.49611::Locus_26910_Transcript_6_9_Confidence_0.156_Length_1622::g.49611::m.49611_Gene.49611::Locus_26910_Transcript_6_9_Confidence_0.156_Length_1622::g.49611_ORF_type:5prime_partial_len:529_(-)_Locus_26910_Transcript_6_9_Confidence_0.156_Length_1622:35-1621(-)	0.768	0.718	0.758	0.763	0.653	0.772	0.669	0.665	0.688	0.673	0.676	0.676	0.785	0.721	0.686	0.712	0.747	0.773	0.789	0.779	0.7	0.775	0.689	0.708	0.679	0.693
Tbor_TRINITY_DN1785_c0_g1::TRINITY_DN1785_c0_g1_i1::g.21348::m.21348_TRINITY_DN1785_c0_g1::TRINITY_DN1785_c0_g1_i1::g.21348_ORF_type:internal_len:165_(+)_TRINITY_DN1785_c0_g1_i1:1-492(+)	0.774	0.848	0.846	0.722	0.782	0.682	0.788	0.828	0.806	0.802	0.821	0.821	0.816	0.635	0.797	0.834	0.753	0.796	0.95	0.698	0.689	0.715	0.773	0.85	0.821	0.742	0.778
Tbor_TRINITY_DN1785_c0_g2::TRINITY_DN1785_c0_g2_i1::g.21349::m.21349_TRINITY_DN1785_c0_g2::TRINITY_DN1785_c0_g2_i1::g.21349_ORF_type:internal_len:140_(+)_TRINITY_DN1785_c0_g2_i1:1-417(+)	0.587	0.739	0.717	0.724	0.688	0.558	0.717	0.725	0.717	0.746	0.746	0.746	0.687	0.442	0.721	0.754	0.63	0.623	0.655	0.606	0.681	0.609	0.686	0.732	0.739	0.686	0.664	?
Tbor_TRINITY_DN2094_c0_g1::TRINITY_DN2094_c0_g1_i1::g.12139::m.12139_TRINITY_DN2094_c0_g1::TRINITY_DN2094_c0_g1_i1::g.12139_ORF_type:complete_len:705_(-)_TRINITY_DN2094_c0_g1_i1:223-2337(-)	0.801	0.486	0.752	0.851	0.749	0.829	0.59	0.834	0.6	0.616	0.596	0.597	0.835	0.814	0.571	0.476	0.829	0.819	0.756	0.812	0.702	0.835	0.765	0.772	0.673	0.704	0.703	0.8	0.754
Tbor_TRINITY_DN3253_c0_g1::TRINITY_DN3253_c0_g1_i1::g.23764::m.23764_TRINITY_DN3253_c0_g1::TRINITY_DN3253_c0_g1_i1::g.23764_ORF_type:5prime_partial_len:877_(+)_TRINITY_DN3253_c0_g1_i1:1-2631(+)	0.842	0.895	0.905	0.902	0.914	0.84	0.892	0.909	0.889	0.897	0.888	0.887	0.89	0.805	0.88	0.899	0.888	0.877	0.926	0.891	0.907	0.887	0.902	0.898	0.902	0.895	0.903	0.902	0.902	0.897
Tbor_TRINITY_DN4081_c0_g1::TRINITY_DN4081_c0_g1_i1::g.11783::m.11783_TRINITY_DN4081_c0_g1::TRINITY_DN4081_c0_g1_i1::g.11783_ORF_type:5prime_partial_len:885_(+)_TRINITY_DN4081_c0_g1_i1:3-2657(+)	0.825	0.742	0.804	0.843	0.778	0.835	0.74	0.845	0.769	0.687	0.776	0.776	0.841	0.799	0.763	0.731	0.837	0.842	0.757	0.82	0.707	0.843	0.752	0.796	0.747	0.715	0.775	0.816	0.703	0.747	0.905
Tbor_TRINITY_DN5807_c3_g5::TRINITY_DN5807_c3_g5_i1::g.5982::m.5982_TRINITY_DN5807_c3_g5::TRINITY_DN5807_c3_g5_i1::g.5982_ORF_type:complete_len:911_(-)_TRINITY_DN5807_c3_g5_i1:216-2948(-)	0.834	0.823	0.849	0.746	0.82	0.83	0.849	0.853	0.849	0.811	0.853	0.853	0.711	0.807	0.858	0.832	0.828	0.835	0.797	0.837	0.753	0.816	0.794	0.831	0.844	0.77	0.794	0.815	0.692	0.835	0.915	0.865
PCON_0000140.mRNA-p1_|_transcript_PCON_0000140.mRNA_|_gene_PCON_0000140_|_organism_Paratrypanosoma_confusum_CUL13_|_gene_product_protein_kinase_|_transcript_product_protein_kinase_|_location_Pcon_scaffold00001_1:36638-40186(-)_|_protein_length_1182_|_sequence_SO_supercontig_|_SO_protein_coding_|_i	0.797	0.831	0.838	0.708	0.821	0.811	0.825	0.863	0.835	0.806	0.834	0.835	0.601	0.802	0.841	0.831	0.819	0.839	0.749	0.845	0.793	0.826	0.813	0.788	0.829	0.759	0.785	0.779	0.724	0.841	0.892	0.849	0.727
PCON_0041270.mRNA-p1_|_transcript_PCON_0041270.mRNA_|_gene_PCON_0041270_|_organism_Paratrypanosoma_confusum_CUL13_|_gene_product_protein_kinase_|_transcript_product_protein_kinase_|_location_Pcon_scaffold00014_3:62377-63705(+)_|_protein_length_442_|_sequence_SO_supercontig_|_SO_protein_coding_|_is	0.791	0.736	0.768	0.825	0.744	0.782	0.739	0.756	0.741	0.727	0.73	0.73	0.812	0.783	0.749	0.749	0.809	0.825	0.756	0.816	0.69	0.807	0.752	0.757	0.736	0.695	0.669	0.864	0.743	0.729	0.909	0.774	0.836	0.804
PCON_0073800.mRNA-p1_|_transcript_PCON_0073800.mRNA_|_gene_PCON_0073800_|_organism_Paratrypanosoma_confusum_CUL13_|_gene_product_protein_kinase_|_transcript_product_protein_kinase_|_location_Pcon_scaffold00063_1:37511-41182(-)_|_protein_length_1223_|_sequence_SO_supercontig_|_SO_protein_coding_|_i	0.702	0.816	0.815	0.839	0.749	0.642	0.806	0.821	0.805	0.772	0.835	0.836	0.816	0.423	0.813	0.815	0.776	0.787	0.686	0.775	0.703	0.771	0.744	0.765	0.789	0.728	0.756	0.637	0.428	0.812	0.811	0.811	0.818	0.806	0.802
LmjF.17.0790_|_organism_Leishmania_major_strain_Friedlin_|_product_polo-like_protein_kinase_putative_protein_kinase_putative_|_location_LmjF.17:345258-347366(-)_|_length_702_|_sequence_SO_chromosome_|_SO_protein_coding	0.802	0.523	0.749	0.824	0.763	0.813	0.595	0.821	0.608	0.601	0.582	0.581	0.811	0.805	0.302	0.513	0.796	0.811	0.744	0.795	0.719	0.829	0.756	0.765	0.663	0.705	0.687	0.833	0.721	0.546	0.889	0.741	0.834	0.816	0.746	0.808
LmjF.36.5350_|_organism_Leishmania_major_strain_Friedlin_|_product_kinetoplastid_kinetochore_protein_2_putative_serine/threonine-protein_kinase_putative_(kkt2)_|_location_LmjF.36:2071068-2074835(-)_|_length_1255_|_sequence_SO_chromosome_|_SO_protein_coding	0.704	0.793	0.814	0.828	0.741	0.649	0.796	0.812	0.785	0.754	0.818	0.818	0.81	0.214	0.804	0.811	0.76	0.768	0.649	0.764	0.695	0.763	0.736	0.772	0.781	0.718	0.729	0.648	0.442	0.81	0.806	0.798	0.804	0.8	0.78	0.435	0.811
LmjF.35.4050_|_organism_Leishmania_major_strain_Friedlin_|_product_kinetoplastid_kinetochore_protein_3_putative_protein_kinase_putative_(kkt3)_|_location_LmjF.35:1616510-1620379(+)_|_length_1289_|_sequence_SO_chromosome_|_SO_protein_coding	0.815	0.829	0.858	0.717	0.812	0.837	0.835	0.846	0.838	0.791	0.843	0.844	0.416	0.805	0.833	0.844	0.832	0.837	0.749	0.841	0.757	0.837	0.819	0.805	0.823	0.766	0.785	0.791	0.679	0.846	0.888	0.836	0.732	0.59	0.81	0.821	0.818	0.81
Tbru_Tb927.6.5100_|_organism_Trypanosoma_brucei_TREU927_|_product_serine/threonine-protein_kinase_putative_|_location_Tb927_06_v5.1:1394279-1396783(+)_|_length_834_|_sequence_SO_chromosome_|_SO_protein_coding	0.824	0.723	0.788	0.848	0.761	0.827	0.745	0.827	0.75	0.683	0.768	0.766	0.827	0.812	0.76	0.738	0.823	0.815	0.745	0.805	0.715	0.825	0.746	0.811	0.765	0.707	0.754	0.811	0.645	0.745	0.904	0.747	0.847	0.84	0.763	0.808	0.762	0.816	0.833
Tbru_Tb927.11.10520_|_organism_Trypanosoma_brucei_TREU927_|_product_kinetoplastid_kinetochore_protein_2_serine/threonine-protein_kinase_putative_serine/threonine-protein_kinase_putative_(kkt2)_|_location_Tb927_11_v5.1:2798813-2802595(+)_|_length_1260_|_sequence_SO_chromosome_|_SO_protein_coding	0.718	0.811	0.833	0.834	0.764	0.66	0.802	0.821	0.806	0.784	0.831	0.831	0.817	0.517	0.805	0.823	0.774	0.79	0.675	0.775	0.678	0.788	0.744	0.768	0.797	0.723	0.733	0.667	0.449	0.813	0.831	0.812	0.818	0.802	0.781	0.52	0.81	0.521	0.82	0.818
Tbru_Tb927.7.6310_|_organism_Trypanosoma_brucei_TREU927_|_product_polo-like_protein_kinase_protein_kinase_(PLK)_|_location_Tb927_07_v5.1:1712325-1714631(-)_|_length_768_|_sequence_SO_chromosome_|_SO_protein_coding	0.805	0.495	0.763	0.836	0.757	0.823	0.628	0.815	0.626	0.6	0.599	0.597	0.825	0.822	0.519	0.484	0.835	0.825	0.76	0.829	0.736	0.842	0.764	0.782	0.689	0.726	0.688	0.82	0.73	0.498	0.9	0.745	0.832	0.843	0.73	0.806	0.495	0.832	0.829	0.759	0.824
Tbru_Tb927.9.10920_|_organism_Trypanosoma_brucei_TREU927_|_product_kinetoplastid_kinetochore_protein_3_protein_kinase_putative_(kkt3)_|_location_Tb927_09_v5.1:1718064-1721240(-)_|_length_1058_|_sequence_SO_chromosome_|_SO_protein_coding	0.814	0.838	0.844	0.698	0.809	0.818	0.852	0.845	0.846	0.809	0.841	0.842	0.617	0.798	0.83	0.845	0.835	0.846	0.765	0.837	0.78	0.841	0.796	0.818	0.845	0.749	0.788	0.828	0.679	0.86	0.877	0.848	0.725	0.619	0.821	0.819	0.829	0.794	0.619	0.835	0.807	0.837
Tgra_Tgr.213.1030_|_organism_Trypanosoma_grayi_ANR4_|_product_protein_kinase_putative_|_location_Tgr_213_V1:5146-8391(+)_|_length_1081_|_sequence_SO_contig_|_SO_protein_coding	0.818	0.829	0.846	0.698	0.816	0.823	0.833	0.875	0.84	0.803	0.835	0.836	0.561	0.802	0.838	0.832	0.826	0.832	0.741	0.821	0.757	0.834	0.801	0.827	0.838	0.765	0.792	0.755	0.687	0.836	0.891	0.838	0.71	0.574	0.805	0.804	0.827	0.808	0.562	0.813	0.814	0.83	0.553
Tgra_Tgr.75.1120_|_organism_Trypanosoma_grayi_ANR4_|_product_protein_kinase_|_location_Tgr_75_V1:25892-28123(+)_|_length_743_|_sequence_SO_contig_|_SO_protein_coding	0.801	0.462	0.755	0.856	0.757	0.832	0.621	0.819	0.62	0.605	0.583	0.583	0.837	0.812	0.527	0.459	0.82	0.811	0.77	0.825	0.73	0.835	0.754	0.786	0.679	0.72	0.712	0.814	0.737	0.482	0.898	0.741	0.831	0.855	0.738	0.806	0.498	0.818	0.838	0.733	0.823	0.371	0.85	0.84
Tgra_Tgr.49.1030_|_organism_Trypanosoma_grayi_ANR4_|_product_protein_kinase_putative_polo-like_protein_kinase_putative_|_location_Tgr_49_V1:10151-12724(-)_|_length_857_|_sequence_SO_contig_|_SO_protein_coding	0.839	0.701	0.785	0.853	0.756	0.832	0.732	0.824	0.761	0.66	0.777	0.777	0.845	0.827	0.769	0.727	0.824	0.83	0.75	0.819	0.725	0.838	0.758	0.79	0.737	0.719	0.781	0.858	0.717	0.727	0.912	0.742	0.855	0.855	0.763	0.825	0.765	0.823	0.86	0.514	0.85	0.752	0.856	0.843	0.729
Tgra_Tgr.578.1000_|_organism_Trypanosoma_grayi_ANR4_|_product_protein_kinase_|_location_Tgr_578_V1:640-4554(+)_|_length_1304_|_sequence_SO_contig_|_SO_protein_coding	0.705	0.801	0.834	0.851	0.762	0.638	0.801	0.813	0.813	0.755	0.83	0.831	0.815	0.394	0.799	0.81	0.766	0.786	0.66	0.774	0.69	0.777	0.729	0.768	0.788	0.716	0.764	0.667	0.457	0.812	0.821	0.805	0.797	0.798	0.788	0.435	0.798	0.399	0.819	0.811	0.455	0.82	0.81	0.805	0.813	0.828
Tgra_Tgr.605.1020_|_organism_Trypanosoma_grayi_ANR4_|_product_serine/threonine_protein_kinase_|_location_Tgr_605_V1:3846-4670(-)_|_length_274_|_sequence_SO_contig_|_SO_protein_coding	0.752	0.675	0.652	0.756	0.411	0.712	0.652	0.661	0.637	0.665	0.674	0.674	0.755	0.704	0.693	0.663	0.723	0.75	0.752	0.721	0.525	0.723	0.504	0.521	0.669	0.601	0.66	0.716	0.693	0.678	0.883	0.694	0.741	0.758	0.687	0.726	0.697	0.693	0.755	0.703	0.693	0.658	0.742	0.748	0.673	0.667	0.704
LENLEM3045_360064100_|_Leishmania_enriettii_strain_LEM3045_|_kinetoplastid_kinetochore_protein_2_putative_|_protein_|_length_1254	0.697	0.788	0.808	0.834	0.734	0.647	0.798	0.812	0.783	0.751	0.817	0.816	0.81	0.215	0.805	0.806	0.76	0.769	0.644	0.766	0.692	0.763	0.741	0.772	0.781	0.715	0.733	0.673	0.442	0.806	0.805	0.798	0.8	0.806	0.78	0.438	0.81	0.126	0.81	0.816	0.526	0.821	0.796	0.805	0.811	0.822	0.409	0.693
CFAC1_280060200_|_Crithidia_fasciculata_strain_Cf-Cl_|_kinetoplastid_kinetochore_protein_2_putative_|_protein_|_length_1259	0.692	0.795	0.82	0.83	0.745	0.65	0.795	0.804	0.785	0.756	0.809	0.809	0.806	0.168	0.805	0.802	0.759	0.776	0.659	0.771	0.699	0.751	0.739	0.783	0.788	0.712	0.733	0.673	0.442	0.805	0.812	0.803	0.808	0.796	0.783	0.436	0.8	0.24	0.803	0.814	0.512	0.82	0.796	0.803	0.81	0.824	0.404	0.693	0.237
TcIL3000.11.11110_|_Trypanosoma_congolense_IL3000_|_kinetoplastid_kinetochore_protein_2_putative_|_protein_|_length_1265	0.71	0.82	0.837	0.845	0.75	0.658	0.821	0.826	0.826	0.773	0.839	0.839	0.816	0.5	0.818	0.82	0.774	0.789	0.685	0.784	0.69	0.791	0.742	0.781	0.794	0.726	0.758	0.667	0.478	0.818	0.824	0.826	0.813	0.807	0.791	0.525	0.828	0.514	0.827	0.824	0.45	0.82	0.812	0.82	0.815	0.843	0.43	0.711	0.51
LTULEM423_360064700_|_Leishmania_turanica_strain_LEM423_|_kinetoplastid_kinetochore_protein_2_putative_|_protein_|_length_1255	0.702	0.793	0.812	0.827	0.736	0.646	0.795	0.81	0.785	0.754	0.815	0.815	0.809	0.212	0.802	0.81	0.759	0.768	0.644	0.762	0.695	0.758	0.734	0.767	0.783	0.715	0.729	0.642	0.435	0.807	0.806	0.797	0.804	0.798	0.78	0.433	0.808	0.02	0.808	0.811	0.522	0.828	0.791	0.808	0.815	0.823	0.396	0.693	0.119
LINF_360063000_|_Leishmania_infantum_JPCM5_|_kinetoplastid_kinetochore_protein_2_-_putative_|_protein_|_length_1255	0.703	0.795	0.812	0.829	0.734	0.644	0.795	0.81	0.786	0.754	0.817	0.816	0.807	0.208	0.805	0.808	0.758	0.77	0.649	0.762	0.695	0.758	0.734	0.77	0.785	0.712	0.733	0.648	0.428	0.809	0.805	0.798	0.805	0.796	0.78	0.43	0.81	0.033	0.81	0.81	0.519	0.825	0.789	0.808	0.814	0.822	0.394	0.689	0.118
LmxM.36.5350_|_Leishmania_mexicana_MHOM/GT/2001/U1103_|_kinetoplastid_kinetochore_protein_2_putative_|_protein_|_length_1255	0.702	0.795	0.808	0.826	0.736	0.645	0.799	0.813	0.789	0.751	0.818	0.818	0.808	0.206	0.804	0.806	0.757	0.768	0.639	0.763	0.692	0.76	0.734	0.765	0.781	0.712	0.733	0.642	0.442	0.807	0.806	0.798	0.8	0.797	0.778	0.43	0.808	0.047	0.807	0.811	0.517	0.829	0.793	0.805	0.817	0.819	0.394	0.689	0.121
EMOLV88_360084600_|_Endotrypanum_monterogeii_strain_LV88_|_kinetoplastid_kinetochore_protein_2_putative_|_protein_|_length_1196	0.687	0.779	0.809	0.834	0.73	0.639	0.793	0.812	0.782	0.731	0.807	0.807	0.806	0.237	0.799	0.8	0.75	0.779	0.613	0.763	0.676	0.748	0.722	0.771	0.785	0.685	0.704	0.66	0.413	0.8	0.801	0.784	0.79	0.795	0.784	0.427	0.799	0.16	0.805	0.798	0.506	0.816	0.781	0.799	0.801	0.812	0.383	0.681	0.175
TvY486_1111400_|_Trypanosoma_vivax_Y486_|_kinetoplastid_kinetochore_protein_2_putative_|_protein_|_length_1273	0.715	0.804	0.819	0.843	0.764	0.649	0.805	0.822	0.81	0.769	0.835	0.835	0.824	0.451	0.82	0.824	0.768	0.782	0.683	0.777	0.709	0.775	0.742	0.774	0.8	0.718	0.751	0.66	0.449	0.822	0.833	0.803	0.808	0.797	0.795	0.452	0.818	0.461	0.824	0.818	0.475	0.828	0.804	0.802	0.826	0.827	0.351	0.693	0.461
LdBPK_365580.1_|_Leishmania_donovani_BPK282A1_|_kinetoplastid_kinetochore_protein_2_putative_|_protein_|_length_1255	0.703	0.795	0.812	0.829	0.734	0.643	0.795	0.81	0.786	0.756	0.817	0.816	0.807	0.208	0.805	0.808	0.758	0.769	0.649	0.762	0.695	0.757	0.734	0.77	0.785	0.712	0.733	0.648	0.428	0.809	0.805	0.798	0.805	0.796	0.78	0.43	0.808	0.034	0.81	0.81	0.519	0.825	0.789	0.809	0.814	0.822	0.395	0.689	0.119
LAEL147_000867700_|_Leishmania_aethiopica_L147_|_kinetoplastid_kinetochore_protein_2_putative_|_protein_|_length_1255	0.7	0.795	0.81	0.827	0.736	0.645	0.796	0.807	0.785	0.751	0.817	0.816	0.808	0.212	0.807	0.811	0.76	0.769	0.644	0.762	0.695	0.759	0.734	0.767	0.781	0.715	0.733	0.648	0.435	0.807	0.808	0.8	0.802	0.797	0.783	0.435	0.811	0.021	0.808	0.811	0.518	0.829	0.791	0.808	0.817	0.823	0.396	0.693	0.119
LTRL590_360065300_|_Leishmania_tropica_L590_|_kinetoplastid_kinetochore_protein_2_putative_|_protein_|_length_1255	0.698	0.791	0.81	0.826	0.738	0.649	0.792	0.807	0.783	0.749	0.814	0.814	0.808	0.214	0.804	0.808	0.759	0.77	0.644	0.761	0.695	0.757	0.734	0.765	0.781	0.715	0.733	0.642	0.435	0.807	0.805	0.798	0.803	0.799	0.783	0.435	0.81	0.022	0.808	0.811	0.522	0.831	0.792	0.807	0.815	0.822	0.399	0.696	0.119
LPAL13_350063600_|_Leishmania_panamensis_MHOM/COL/81/L13_|_kinetoplastid_kinetochore_protein_2_putative_|_protein_|_length_1255	0.703	0.795	0.813	0.835	0.738	0.654	0.804	0.818	0.788	0.761	0.826	0.825	0.814	0.215	0.807	0.808	0.76	0.772	0.649	0.762	0.699	0.763	0.736	0.772	0.79	0.712	0.726	0.654	0.442	0.807	0.804	0.797	0.802	0.8	0.785	0.436	0.811	0.107	0.811	0.813	0.518	0.822	0.788	0.808	0.817	0.822	0.399	0.693	0.124
LbrM.35.5600_|_Leishmania_braziliensis_MHOM/BR/75/M2904_|_kinetoplastid_kinetochore_protein_2_putative_|_protein_|_length_1255	0.702	0.796	0.813	0.835	0.738	0.652	0.804	0.818	0.788	0.758	0.826	0.825	0.814	0.214	0.807	0.81	0.76	0.773	0.654	0.765	0.699	0.763	0.736	0.772	0.79	0.712	0.726	0.654	0.442	0.806	0.804	0.797	0.8	0.8	0.785	0.436	0.813	0.108	0.811	0.813	0.517	0.824	0.787	0.808	0.818	0.822	0.399	0.693	0.124
TcCLB.510285.70_|_Trypanosoma_cruzi_CL_Brener_Esmeraldo-like_|_kinetoplastid_kinetochore_protein_2_putative_|_protein_|_length_1290	0.704	0.804	0.834	0.838	0.755	0.643	0.818	0.826	0.815	0.771	0.824	0.823	0.804	0.401	0.806	0.812	0.764	0.785	0.657	0.763	0.698	0.769	0.732	0.773	0.785	0.717	0.769	0.66	0.442	0.811	0.816	0.824	0.8	0.793	0.791	0.426	0.81	0.405	0.823	0.817	0.448	0.815	0.805	0.798	0.8	0.836	0.222	0.697	0.408
LMJLV39_360065700_|_Leishmania_major_strain_LV39c5_|_kinetoplastid_kinetochore_protein_2_putative_|_protein_|_length_1255	0.704	0.793	0.814	0.828	0.741	0.649	0.796	0.813	0.785	0.754	0.818	0.818	0.81	0.214	0.804	0.811	0.76	0.769	0.649	0.764	0.695	0.763	0.736	0.772	0.781	0.718	0.729	0.648	0.442	0.81	0.806	0.798	0.804	0.8	0.78	0.435	0.811	0.001	0.81	0.816	0.521	0.832	0.794	0.808	0.818	0.823	0.399	0.693	0.126
Tbg972.11.11790_|_Trypanosoma_brucei_gambiense_DAL972_|_kinetoplastid_kinetochore_protein_2_putative_|_protein_|_length_1259	0.717	0.813	0.833	0.834	0.764	0.661	0.803	0.821	0.806	0.781	0.831	0.831	0.818	0.517	0.806	0.823	0.773	0.79	0.675	0.775	0.678	0.791	0.744	0.768	0.797	0.723	0.732	0.66	0.449	0.813	0.83	0.812	0.817	0.805	0.779	0.52	0.812	0.522	0.819	0.818	0.01	0.823	0.807	0.813	0.822	0.85	0.456	0.693	0.525
LBRM2903_350067600_|_Leishmania_braziliensis_MHOM/BR/75/M2903_|_kinetoplastid_kinetochore_protein_2_putative_|_protein_|_length_1255	0.702	0.796	0.813	0.835	0.738	0.652	0.804	0.818	0.788	0.758	0.826	0.825	0.814	0.214	0.807	0.81	0.76	0.773	0.654	0.765	0.699	0.763	0.736	0.772	0.79	0.712	0.726	0.654	0.442	0.806	0.804	0.797	0.8	0.8	0.785	0.436	0.813	0.108	0.811	0.813	0.517	0.824	0.787	0.808	0.818	0.822	0.399	0.693	0.124
LMARLEM2494_360063600_|_Leishmania_sp._MAR_LEM2494_|_kinetoplastid_kinetochore_protein_2_putative_|_protein_|_length_1254	0.697	0.783	0.808	0.833	0.734	0.641	0.804	0.812	0.789	0.749	0.819	0.819	0.81	0.215	0.805	0.803	0.757	0.773	0.644	0.764	0.699	0.761	0.744	0.776	0.792	0.708	0.726	0.673	0.428	0.81	0.8	0.785	0.805	0.804	0.773	0.437	0.805	0.132	0.81	0.807	0.518	0.815	0.796	0.806	0.809	0.819	0.4	0.689	0.099
LGELEM452_360064100_|_Leishmania_gerbilli_strain_LEM452_|_kinetoplastid_kinetochore_protein_2_putative_|_protein_|_length_1255	0.702	0.791	0.812	0.827	0.736	0.646	0.795	0.81	0.785	0.751	0.817	0.816	0.809	0.214	0.802	0.81	0.757	0.768	0.644	0.76	0.695	0.759	0.734	0.767	0.781	0.715	0.729	0.642	0.435	0.807	0.808	0.797	0.805	0.797	0.78	0.434	0.808	0.02	0.808	0.813	0.522	0.828	0.79	0.809	0.815	0.822	0.399	0.693	0.12
LARLEM1108_360064600_|_Leishmania_arabica_strain_LEM1108_|_kinetoplastid_kinetochore_protein_2_putative_|_protein_|_length_1255	0.704	0.791	0.81	0.827	0.734	0.648	0.795	0.81	0.786	0.751	0.815	0.815	0.81	0.216	0.804	0.81	0.759	0.77	0.644	0.762	0.699	0.758	0.731	0.767	0.781	0.715	0.729	0.642	0.442	0.809	0.806	0.797	0.804	0.796	0.78	0.436	0.808	0.025	0.811	0.814	0.524	0.828	0.791	0.808	0.815	0.822	0.4	0.693	0.124
Table S14. Estimates of evolutionary divergence among putative KKT2 sequences.
The numbers of amino acid differences per site between sequences are shown. The analysis involved 68 amino acid sequences. All ambiguous positions were removed for each sequence pair. There were 2071 positions in the final dataset. The evolutionary analysis was conducted in MEGA7 [1]. Question marks in the results denote cases in which it was not possible to estimate evolutionary distances.
No sequences were removed from further analyses.
[truncated: 19 more columns]

## Sheet: Table S15
Protein ID	Ahoya_Gene.2372_c1084_g1_i1_g.2372_m.2372_Gene.2372_c1084_g1_i1_g.2372_ORF_type:5prime_partial_len:895_(+)_c1084_g1_i1:2-2686(+)	Ahoya_Gene.10192_c4466_g1_i1_g.10192_m.10192_Gene.10192_c4466_g1_i1_g.10192_ORF_type:5prime_partial_len:1128_(+)_c4466_g1_i1:3-3386(+)	Ahoya_Gene.22762_c8284_g1_i1_g.22762_m.22762_Gene.22762_c8284_g1_i1_g.22762_ORF_type:5prime_partial_len:659_(+)_c8284_g1_i1:1-1977(+)	BS05255_BS05255_protein_kinase_putative_2019836:2023594_forward_MW:136290	BS50690_BS50690_protein_kinase_putative_21335160:21339687_forward_MW:164510	Egra_Gene.25211::EG_transcript_3500::g.25211::m.25211_Gene.25211::EG_transcript_3500::g.25211_ORF_type:complete_len:692_(-)_EG_transcript_3500:365-2440(-)	Egym_Gene.44423::CAMNT_0000675409::g.44423::m.44423_Gene.44423::CAMNT_0000675409::g.44423_ORF_type:complete_len:915_(+)_CAMNT_0000675409:66-2810(+)	Egym_Gene.7874::CAMNT_0000694581::g.7874::m.7874_Gene.7874::CAMNT_0000694581::g.7874_ORF_type:5prime_partial_len:679_(-)_CAMNT_0000694581:732-2768(-)	Hpha_TRINITY_DN15734_c1_g1::TRINITY_DN15734_c1_g1_i1::g.40383::m.40383_TRINITY_DN15734_c1_g1::TRINITY_DN15734_c1_g1_i1::g.40383_ORF_type:complete_len:603_(+)_TRINITY_DN15734_c1_g1_i1:67-1875(+)	Hpha_TRINITY_DN16307_c2_g3::TRINITY_DN16307_c2_g3_i1::g.59356::m.59356_TRINITY_DN16307_c2_g3::TRINITY_DN16307_c2_g3_i1::g.59356_ORF_type:complete_len:356_(-)_TRINITY_DN16307_c2_g3_i1:823-1890(-)	Hpha_TRINITY_DN16307_c2_g3::TRINITY_DN16307_c2_g3_i3::g.59386::m.59386_TRINITY_DN16307_c2_g3::TRINITY_DN16307_c2_g3_i3::g.59386_ORF_type:complete_len:356_(-)_TRINITY_DN16307_c2_g3_i3:781-1848(-)	Hpha_TRINITY_DN3567_c0_g1::TRINITY_DN3567_c0_g1_i1::g.25774::m.25774_TRINITY_DN3567_c0_g1::TRINITY_DN3567_c0_g1_i1::g.25774_ORF_type:internal_len:596_(-)_TRINITY_DN3567_c0_g1_i1:3-1787(-)	LpyrH10_01_6410	LpyrH10_06_3210	Ndes_Gene.65765::CAMNT_0016082105::g.65765::m.65765_Gene.65765::CAMNT_0016082105::g.65765_ORF_type:5prime_partial_len:139_(-)_CAMNT_0016082105:64-480(-)	Ndes_Gene.17748::CAMNT_0016113827::g.17748::m.17748_Gene.17748::CAMNT_0016113827::g.17748_ORF_type:complete_len:619_(-)_CAMNT_0016113827:730-2586(-)	Perk_KNH04829.1_protein_kinase_Perkinsela_sp._CCAP_1560/4	Perk_KNH09623.1_protein_kinase_Perkinsela_sp._CCAP_1560/4	PhF_6_TR22758_c0_g1_i1_m.32447_TR22758_c0_g1_i1_g.32447_ORF_TR22758_c0_g1_i1_g.32447_TR22758_c0_g1_i1_m.32447_type:5prime_partial_len:391_(+)_TR22758_c0_g1_i1:3-1175(+)	PhF_6_TR26646_c0_g1_i4_m.38619_TR26646_c0_g1_i4_g.38619_ORF_TR26646_c0_g1_i4_g.38619_TR26646_c0_g1_i4_m.38619_type:complete_len:1183_(+)_TR26646_c0_g1_i4:49-3597(+)	PhM_4_TR14863_c1_g1_i1_m.86555_TR14863_c1_g1_i1_g.86555_ORF_TR14863_c1_g1_i1_g.86555_TR14863_c1_g1_i1_m.86555_type:5prime_partial_len:1191_(+)_TR14863_c1_g1_i1:2-3574(+)	PhM_4_TR9145_c0_g1_i1_m.17330_TR9145_c0_g1_i1_g.17330_ORF_TR9145_c0_g1_i1_g.17330_TR9145_c0_g1_i1_m.17330_type:5prime_partial_len:600_(+)_TR9145_c0_g1_i1:1-1800(+)	Rcos_78276_TR27814_c0_g1_i1_g.78276_m.78276_Gene.78276_TR27814_c0_g1_i1_g.78276_ORF_type:3prime_partial_len:290_(+)_TR27814_c0_g1_i1:278-1144(+)	Rcos_124645_TR47014_c0_g1_i1_g.124645_m.124645_Gene.124645_TR47014_c0_g1_i1_g.124645_ORF_type:3prime_partial_len:376_(+)_TR47014_c0_g1_i1:109-1233(+)	Rhum_TRINITY_DN14448_c1_g1::Rhum_TRINITY_DN14448_c1_g1_i1::g.87289::m.87289_Rhum_TRINITY_DN14448_c1_g1::Rhum_TRINITY_DN14448_c1_g1_i1::g.87289_ORF_type:complete_len:692_(+)_Rhum_TRINITY_DN14448_c1_g1_i1:265-2340(+)	Rhum_TRINITY_DN14549_c16_g1::Rhum_TRINITY_DN14549_c16_g1_i1::g.98903::m.98903_Rhum_TRINITY_DN14549_c16_g1::Rhum_TRINITY_DN14549_c16_g1_i1::g.98903_ORF_type:internal_len:585_(+)_Rhum_TRINITY_DN14549_c16_g1_i1:3-1754(+)	Rhum_TRINITY_DN450_c0_g1::Rhum_TRINITY_DN450_c0_g1_i1::g.1270::m.1270_Rhum_TRINITY_DN450_c0_g1::Rhum_TRINITY_DN450_c0_g1_i1::g.1270_ORF_type:3prime_partial_len:352_(+)_Rhum_TRINITY_DN450_c0_g1_i1:226-1278(+)	Sspe_Gene.40829::Locus_19724_Transcript_1_1_Confidence_1.000_Length_4075::g.40829::m.40829_Gene.40829::Locus_19724_Transcript_1_1_Confidence_1.000_Length_4075::g.40829_ORF_type:complete_len:288_(-)_Locus_19724_Transcript_1_1_Confidence_1.000_Length_4075:3164-4027(-)	Sspe_Gene.98401::Locus_71819_Transcript_2_2_Confidence_0.400_Length_1766::g.98401::m.98401_Gene.98401::Locus_71819_Transcript_2_2_Confidence_0.400_Length_1766::g.98401_ORF_type:complete_len:504_(-)_Locus_71819_Transcript_2_2_Confidence_0.400_Length_1766:211-1722(-)	Tbor_TRINITY_DN2094_c0_g1::TRINITY_DN2094_c0_g1_i1::g.12139::m.12139_TRINITY_DN2094_c0_g1::TRINITY_DN2094_c0_g1_i1::g.12139_ORF_type:complete_len:705_(-)_TRINITY_DN2094_c0_g1_i1:223-2337(-)	Tbor_TRINITY_DN5807_c3_g5::TRINITY_DN5807_c3_g5_i1::g.5982::m.5982_TRINITY_DN5807_c3_g5::TRINITY_DN5807_c3_g5_i1::g.5982_ORF_type:complete_len:911_(-)_TRINITY_DN5807_c3_g5_i1:216-2948(-)	PCON_0000140.mRNA-p1_|_transcript_PCON_0000140.mRNA_|_gene_PCON_0000140_|_organism_Paratrypanosoma_confusum_CUL13_|_gene_product_protein_kinase_|_transcript_product_protein_kinase_|_location_Pcon_scaffold00001_1:36638-40186(-)_|_protein_length_1182_|_sequence_SO_supercontig_|_SO_protein_coding_|_i	PCON_0073800.mRNA-p1_|_transcript_PCON_0073800.mRNA_|_gene_PCON_0073800_|_organism_Paratrypanosoma_confusum_CUL13_|_gene_product_protein_kinase_|_transcript_product_protein_kinase_|_location_Pcon_scaffold00063_1:37511-41182(-)_|_protein_length_1223_|_sequence_SO_supercontig_|_SO_protein_coding_|_i	LmjF.36.5350_|_organism_Leishmania_major_strain_Friedlin_|_product_kinetoplastid_kinetochore_protein_2_putative_serine/threonine-protein_kinase_putative_(kkt2)_|_location_LmjF.36:2071068-2074835(-)_|_length_1255_|_sequence_SO_chromosome_|_SO_protein_coding	LmjF.35.4050_|_organism_Leishmania_major_strain_Friedlin_|_product_kinetoplastid_kinetochore_protein_3_putative_protein_kinase_putative_(kkt3)_|_location_LmjF.35:1616510-1620379(+)_|_length_1289_|_sequence_SO_chromosome_|_SO_protein_coding	LmjF.13.0440_|_organism_Leishmania_major_strain_Friedlin_|_product_mitogen-activated_protein_kinase_kinase_2_(MKK2)_|_location_LmjF.13:136798-140070(-)_|_length_1090_|_sequence_SO_chromosome_|_SO_protein_coding	Tbru_Tb927.6.5100_|_organism_Trypanosoma_brucei_TREU927_|_product_serine/threonine-protein_kinase_putative_|_location_Tb927_06_v5.1:1394279-1396783(+)_|_length_834_|_sequence_SO_chromosome_|_SO_protein_coding	Tbru_Tb927.11.10520_|_organism_Trypanosoma_brucei_TREU927_|_product_kinetoplastid_kinetochore_protein_2_serine/threonine-protein_kinase_putative_serine/threonine-protein_kinase_putative_(kkt2)_|_location_Tb927_11_v5.1:2798813-2802595(+)_|_length_1260_|_sequence_SO_chromosome_|_SO_protein_coding	Tbru_Tb927.7.6310_|_organism_Trypanosoma_brucei_TREU927_|_product_polo-like_protein_kinase_protein_kinase_(PLK)_|_location_Tb927_07_v5.1:1712325-1714631(-)_|_length_768_|_sequence_SO_chromosome_|_SO_protein_coding	Tbru_Tb927.9.10920_|_organism_Trypanosoma_brucei_TREU927_|_product_kinetoplastid_kinetochore_protein_3_protein_kinase_putative_(kkt3)_|_location_Tb927_09_v5.1:1718064-1721240(-)_|_length_1058_|_sequence_SO_chromosome_|_SO_protein_coding	Tgra_Tgr.213.1030_|_organism_Trypanosoma_grayi_ANR4_|_product_protein_kinase_putative_|_location_Tgr_213_V1:5146-8391(+)_|_length_1081_|_sequence_SO_contig_|_SO_protein_coding	Tgra_Tgr.49.1030_|_organism_Trypanosoma_grayi_ANR4_|_product_protein_kinase_putative_polo-like_protein_kinase_putative_|_location_Tgr_49_V1:10151-12724(-)_|_length_857_|_sequence_SO_contig_|_SO_protein_coding	Tgra_Tgr.578.1000_|_organism_Trypanosoma_grayi_ANR4_|_product_protein_kinase_|_location_Tgr_578_V1:640-4554(+)_|_length_1304_|_sequence_SO_contig_|_SO_protein_coding	LdBPK_354110.1_|_Leishmania_donovani_BPK282A1_|_kinetoplastid_kinetochore_protein_3_putative_|_protein_|_length_1285	LGELEM452_350047300_|_Leishmania_gerbilli_strain_LEM452_|_kinetoplastid_kinetochore_protein_3_putative_|_protein_|_length_1293	LMARLEM2494_350046800_|_Leishmania_sp._MAR_LEM2494_|_kinetoplastid_kinetochore_protein_3_putative_|_protein_|_length_1286	LbrM.34.4040_|_Leishmania_braziliensis_MHOM/BR/75/M2904_|_kinetoplastid_kinetochore_protein_3_putative_|_protein_|_length_1276	LTRL590_350047300_|_Leishmania_tropica_L590_|_kinetoplastid_kinetochore_protein_3_putative_|_protein_|_length_1291	BCY84_14181_|_Trypanosoma_cruzi_cruzi_strain_Dm28c_|_kinetoplastid_kinetochore_protein_3_(kkt3)_|_protein_|_length_1079
Ahoya_Gene.2372_c1084_g1_i1_g.2372_m.2372_Gene.2372_c1084_g1_i1_g.2372_ORF_type:5prime_partial_len:895_(+)_c1084_g1_i1:2-2686(+)
Ahoya_Gene.10192_c4466_g1_i1_g.10192_m.10192_Gene.10192_c4466_g1_i1_g.10192_ORF_type:5prime_partial_len:1128_(+)_c4466_g1_i1:3-3386(+)	0.87
Ahoya_Gene.22762_c8284_g1_i1_g.22762_m.22762_Gene.22762_c8284_g1_i1_g.22762_ORF_type:5prime_partial_len:659_(+)_c8284_g1_i1:1-1977(+)	0.864	0.803
BS05255_BS05255_protein_kinase_putative_2019836:2023594_forward_MW:136290	0.855	0.824	0.823
BS50690_BS50690_protein_kinase_putative_21335160:21339687_forward_MW:164510	0.888	0.745	0.809	0.832
Egra_Gene.25211::EG_transcript_3500::g.25211::m.25211_Gene.25211::EG_transcript_3500::g.25211_ORF_type:complete_len:692_(-)_EG_transcript_3500:365-2440(-)	0.857	0.777	0.584	0.83	0.833
Egym_Gene.44423::CAMNT_0000675409::g.44423::m.44423_Gene.44423::CAMNT_0000675409::g.44423_ORF_type:complete_len:915_(+)_CAMNT_0000675409:66-2810(+)	0.882	0.834	0.599	0.837	0.857	0.554
Egym_Gene.7874::CAMNT_0000694581::g.7874::m.7874_Gene.7874::CAMNT_0000694581::g.7874_ORF_type:5prime_partial_len:679_(-)_CAMNT_0000694581:732-2768(-)	0.899	0.91	0.911	0.881	0.917	0.911	0.92
Hpha_TRINITY_DN15734_c1_g1::TRINITY_DN15734_c1_g1_i1::g.40383::m.40383_TRINITY_DN15734_c1_g1::TRINITY_DN15734_c1_g1_i1::g.40383_ORF_type:complete_len:603_(+)_TRINITY_DN15734_c1_g1_i1:67-1875(+)	0.916	0.852	0.837	0.85	0.858	0.82	0.825	0.898
Hpha_TRINITY_DN16307_c2_g3::TRINITY_DN16307_c2_g3_i1::g.59356::m.59356_TRINITY_DN16307_c2_g3::TRINITY_DN16307_c2_g3_i1::g.59356_ORF_type:complete_len:356_(-)_TRINITY_DN16307_c2_g3_i1:823-1890(-)	0.862	0.787	0.754	0.74	0.804	0.733	0.739	0.92	0.803
Hpha_TRINITY_DN16307_c2_g3::TRINITY_DN16307_c2_g3_i3::g.59386::m.59386_TRINITY_DN16307_c2_g3::TRINITY_DN16307_c2_g3_i3::g.59386_ORF_type:complete_len:356_(-)_TRINITY_DN16307_c2_g3_i3:781-1848(-)	0.862	0.787	0.754	0.74	0.804	0.733	0.739	0.92	0.803	0
Hpha_TRINITY_DN3567_c0_g1::TRINITY_DN3567_c0_g1_i1::g.25774::m.25774_TRINITY_DN3567_c0_g1::TRINITY_DN3567_c0_g1_i1::g.25774_ORF_type:internal_len:596_(-)_TRINITY_DN3567_c0_g1_i1:3-1787(-)	0.883	0.788	0.835	0.784	0.811	0.784	0.799	0.886	0.778	0.78	0.78
LpyrH10_01_6410	0.846	0.813	0.794	0.673	0.818	0.805	0.827	0.886	0.824	0.731	0.731	0.77
LpyrH10_06_3210	0.868	0.733	0.802	0.828	0.707	0.801	0.848	0.902	0.855	0.805	0.805	0.786	0.811
Ndes_Gene.65765::CAMNT_0016082105::g.65765::m.65765_Gene.65765::CAMNT_0016082105::g.65765_ORF_type:5prime_partial_len:139_(-)_CAMNT_0016082105:64-480(-)	0.838	0.82	0.844	0.727	0.766	0.863	0.852	0.918	0.922	0.859	0.859	0.85	0.688	0.805
Ndes_Gene.17748::CAMNT_0016113827::g.17748::m.17748_Gene.17748::CAMNT_0016113827::g.17748_ORF_type:complete_len:619_(-)_CAMNT_0016113827:730-2586(-)	0.875	0.866	0.824	0.843	0.862	0.802	0.826	0.903	0.852	0.784	0.784	0.823	0.801	0.855	0.889
Perk_KNH04829.1_protein_kinase_Perkinsela_sp._CCAP_1560/4	0.898	0.82	0.808	0.814	0.819	0.813	0.844	0.907	0.857	0.802	0.802	0.792	0.81	0.81	0.803	0.845
Perk_KNH09623.1_protein_kinase_Perkinsela_sp._CCAP_1560/4	0.893	0.81	0.833	0.833	0.834	0.824	0.85	0.91	0.85	0.792	0.792	0.808	0.834	0.818	0.862	0.853	0.595
PhF_6_TR22758_c0_g1_i1_m.32447_TR22758_c0_g1_i1_g.32447_ORF_TR22758_c0_g1_i1_g.32447_TR22758_c0_g1_i1_m.32447_type:5prime_partial_len:391_(+)_TR22758_c0_g1_i1:3-1175(+)	0.885	0.756	0.727	0.76	0.755	0.712	0.718	0.906	0.744	0.741	0.741	0.777	0.74	0.745	0.816	0.778	0.752	0.783
PhF_6_TR26646_c0_g1_i4_m.38619_TR26646_c0_g1_i4_g.38619_ORF_TR26646_c0_g1_i4_g.38619_TR26646_c0_g1_i4_m.38619_type:complete_len:1183_(+)_TR26646_c0_g1_i4:49-3597(+)	0.885	0.823	0.816	0.83	0.818	0.809	0.841	0.926	0.865	0.811	0.811	0.795	0.839	0.797	0.795	0.849	0.744	0.765	0.75
PhM_4_TR14863_c1_g1_i1_m.86555_TR14863_c1_g1_i1_g.86555_ORF_TR14863_c1_g1_i1_g.86555_TR14863_c1_g1_i1_m.86555_type:5prime_partial_len:1191_(+)_TR14863_c1_g1_i1:2-3574(+)	0.893	0.815	0.829	0.848	0.82	0.822	0.865	0.911	0.863	0.835	0.835	0.819	0.825	0.81	0.82	0.852	0.755	0.77	0.761	0.663
PhM_4_TR9145_c0_g1_i1_m.17330_TR9145_c0_g1_i1_g.17330_ORF_TR9145_c0_g1_i1_g.17330_TR9145_c0_g1_i1_m.17330_type:5prime_partial_len:600_(+)_TR9145_c0_g1_i1:1-1800(+)	0.897	0.829	0.803	0.789	0.824	0.814	0.826	0.931	0.819	0.712	0.712	0.773	0.797	0.825	0.811	0.841	0.819	0.836	0.704	0.802	0.827
Rcos_78276_TR27814_c0_g1_i1_g.78276_m.78276_Gene.78276_TR27814_c0_g1_i1_g.78276_ORF_type:3prime_partial_len:290_(+)_TR27814_c0_g1_i1:278-1144(+)	0.857	0.695	0.49	0.728	0.737	0.361	0.388	0.889	0.745	0.699	0.699	0.743	0.711	0.709	0.796	0.739	0.736	0.746	0.718	0.715	0.735	0.681
Rcos_124645_TR47014_c0_g1_i1_g.124645_m.124645_Gene.124645_TR47014_c0_g1_i1_g.124645_ORF_type:3prime_partial_len:376_(+)_TR47014_c0_g1_i1:109-1233(+)	0.862	0.768	0.756	0.777	0.779	0.757	0.754	0.901	0.751	0.751	0.751	0.747	0.765	0.78	0.878	0.82	0.813	0.825	0.722	0.821	0.799	0.785	0.678
Rhum_TRINITY_DN14448_c1_g1::Rhum_TRINITY_DN14448_c1_g1_i1::g.87289::m.87289_Rhum_TRINITY_DN14448_c1_g1::Rhum_TRINITY_DN14448_c1_g1_i1::g.87289_ORF_type:complete_len:692_(+)_Rhum_TRINITY_DN14448_c1_g1_i1:265-2340(+)	0.883	0.775	0.747	0.756	0.784	0.74	0.753	0.918	0.791	0.741	0.741	0.837	0.747	0.768	0.874	0.816	0.801	0.782	0.744	0.764	0.794	0.741	0.686	0.737
Rhum_TRINITY_DN14549_c16_g1::Rhum_TRINITY_DN14549_c16_g1_i1::g.98903::m.98903_Rhum_TRINITY_DN14549_c16_g1::Rhum_TRINITY_DN14549_c16_g1_i1::g.98903_ORF_type:internal_len:585_(+)_Rhum_TRINITY_DN14549_c16_g1_i1:3-1754(+)	0.892	0.807	0.649	0.812	0.826	0.605	0.642	0.913	0.841	0.741	0.741	0.794	0.798	0.806	0.887	0.797	0.826	0.834	0.721	0.811	0.821	0.806	0.457	0.762	0.754
Rhum_TRINITY_DN450_c0_g1::Rhum_TRINITY_DN450_c0_g1_i1::g.1270::m.1270_Rhum_TRINITY_DN450_c0_g1::Rhum_TRINITY_DN450_c0_g1_i1::g.1270_ORF_type:3prime_partial_len:352_(+)_Rhum_TRINITY_DN450_c0_g1_i1:226-1278(+)	0.856	0.739	0.57	0.763	0.788	0.521	0.554	0.894	0.762	0.677	0.677	0.777	0.762	0.754	0.796	0.781	0.777	0.767	0.741	0.759	0.793	0.758	0.478	0.719	0.717	0.541
Sspe_Gene.40829::Locus_19724_Transcript_1_1_Confidence_1.000_Length_4075::g.40829::m.40829_Gene.40829::Locus_19724_Transcript_1_1_Confidence_1.000_Length_4075::g.40829_ORF_type:complete_len:288_(-)_Locus_19724_Transcript_1_1_Confidence_1.000_Length_4075:3164-4027(-)	0.902	0.755	0.726	0.72	0.744	0.727	0.727	0.925	0.758	0.724	0.724	0.736	0.728	0.736	0.875	0.789	0.745	0.754	0.692	0.743	0.77	0.687	0.725	0.74	0.689	0.742	0.711
Sspe_Gene.98401::Locus_71819_Transcript_2_2_Confidence_0.400_Length_1766::g.98401::m.98401_Gene.98401::Locus_71819_Transcript_2_2_Confidence_0.400_Length_1766::g.98401_ORF_type:complete_len:504_(-)_Locus_71819_Transcript_2_2_Confidence_0.400_Length_1766:211-1722(-)	0.882	0.765	0.787	0.751	0.804	0.714	0.768	0.894	0.798	0.71	0.71	0.749	0.756	0.778	0.878	0.803	0.764	0.767	0.784	0.771	0.769	0.709	0.736	0.745	0.808	0.741	0.755	0.767
Tbor_TRINITY_DN2094_c0_g1::TRINITY_DN2094_c0_g1_i1::g.12139::m.12139_TRINITY_DN2094_c0_g1::TRINITY_DN2094_c0_g1_i1::g.12139_ORF_type:complete_len:705_(-)_TRINITY_DN2094_c0_g1_i1:223-2337(-)	0.883	0.816	0.5	0.831	0.849	0.574	0.596	0.913	0.845	0.764	0.764	0.81	0.836	0.82	0.844	0.818	0.825	0.827	0.739	0.823	0.839	0.818	0.493	0.767	0.757	0.672	0.578	0.74	0.776
Tbor_TRINITY_DN5807_c3_g5::TRINITY_DN5807_c3_g5_i1::g.5982::m.5982_TRINITY_DN5807_c3_g5::TRINITY_DN5807_c3_g5_i1::g.5982_ORF_type:complete_len:911_(-)_TRINITY_DN5807_c3_g5_i1:216-2948(-)	0.88	0.834	0.84	0.695	0.837	0.838	0.845	0.899	0.84	0.783	0.783	0.795	0.648	0.829	0.746	0.848	0.815	0.828	0.779	0.842	0.827	0.841	0.745	0.799	0.804	0.843	0.793	0.755	0.803	0.846
PCON_0000140.mRNA-p1_|_transcript_PCON_0000140.mRNA_|_gene_PCON_0000140_|_organism_Paratrypanosoma_confusum_CUL13_|_gene_product_protein_kinase_|_transcript_product_protein_kinase_|_location_Pcon_scaffold00001_1:36638-40186(-)_|_protein_length_1182_|_sequence_SO_supercontig_|_SO_protein_coding_|_i	0.844	0.801	0.825	0.667	0.821	0.814	0.85	0.891	0.821	0.739	0.739	0.763	0.552	0.805	0.727	0.821	0.808	0.835	0.768	0.831	0.826	0.824	0.743	0.794	0.766	0.803	0.749	0.752	0.744	0.854	0.667
PCON_0073800.mRNA-p1_|_transcript_PCON_0073800.mRNA_|_gene_PCON_0073800_|_organism_Paratrypanosoma_confusum_CUL13_|_gene_product_protein_kinase_|_transcript_product_protein_kinase_|_location_Pcon_scaffold00063_1:37511-41182(-)_|_protein_length_1223_|_sequence_SO_supercontig_|_SO_protein_coding_|_i	0.851	0.738	0.814	0.828	0.705	0.796	0.849	0.902	0.869	0.805	0.805	0.805	0.826	0.536	0.781	0.859	0.809	0.815	0.756	0.811	0.798	0.828	0.712	0.783	0.799	0.815	0.768	0.754	0.788	0.829	0.827	0.811
LmjF.36.5350_|_organism_Leishmania_major_strain_Friedlin_|_product_kinetoplastid_kinetochore_protein_2_putative_serine/threonine-protein_kinase_putative_(kkt2)_|_location_LmjF.36:2071068-2074835(-)_|_length_1255_|_sequence_SO_chromosome_|_SO_protein_coding	0.873	0.742	0.797	0.839	0.706	0.798	0.851	0.901	0.843	0.817	0.817	0.782	0.81	0.3	0.773	0.86	0.803	0.808	0.759	0.805	0.808	0.829	0.704	0.783	0.763	0.801	0.761	0.748	0.781	0.815	0.82	0.814	0.538
LmjF.35.4050_|_organism_Leishmania_major_strain_Friedlin_|_product_kinetoplastid_kinetochore_protein_3_putative_protein_kinase_putative_(kkt3)_|_location_LmjF.35:1616510-1620379(+)_|_length_1289_|_sequence_SO_chromosome_|_SO_protein_coding	0.836	0.809	0.801	0.674	0.811	0.804	0.83	0.876	0.827	0.731	0.731	0.774	0.326	0.813	0.688	0.807	0.8	0.826	0.73	0.825	0.81	0.786	0.717	0.769	0.751	0.783	0.764	0.728	0.752	0.836	0.654	0.557	0.818	0.804
LmjF.13.0440_|_organism_Leishmania_major_strain_Friedlin_|_product_mitogen-activated_protein_kinase_kinase_2_(MKK2)_|_location_LmjF.13:136798-140070(-)_|_length_1090_|_sequence_SO_chromosome_|_SO_protein_coding	0.897	0.873	0.832	0.868	0.87	0.84	0.84	0.922	0.854	0.76	0.76	0.714	0.858	0.875	0.891	0.848	0.863	0.893	0.704	0.885	0.889	0.829	0.715	0.779	0.728	0.818	0.767	0.683	0.684	0.833	0.877	0.86	0.873	0.869	0.84
Tbru_Tb927.6.5100_|_organism_Trypanosoma_brucei_TREU927_|_product_serine/threonine-protein_kinase_putative_|_location_Tb927_06_v5.1:1394279-1396783(+)_|_length_834_|_sequence_SO_chromosome_|_SO_protein_coding	0.897	0.835	0.695	0.839	0.828	0.735	0.784	0.924	0.838	0.768	0.768	0.781	0.804	0.817	0.862	0.815	0.843	0.836	0.745	0.815	0.829	0.812	0.604	0.764	0.824	0.747	0.701	0.716	0.798	0.736	0.834	0.834	0.814	0.819	0.806	0.838
Tbru_Tb927.11.10520_|_organism_Trypanosoma_brucei_TREU927_|_product_kinetoplastid_kinetochore_protein_2_serine/threonine-protein_kinase_putative_serine/threonine-protein_kinase_putative_(kkt2)_|_location_Tb927_11_v5.1:2798813-2802595(+)_|_length_1260_|_sequence_SO_chromosome_|_SO_protein_coding	0.869	0.749	0.823	0.836	0.712	0.807	0.845	0.916	0.842	0.802	0.802	0.791	0.824	0.599	0.78	0.843	0.81	0.826	0.79	0.814	0.82	0.831	0.709	0.788	0.783	0.81	0.76	0.755	0.776	0.814	0.83	0.822	0.591	0.585	0.812	0.866	0.82
Tbru_Tb927.7.6310_|_organism_Trypanosoma_brucei_TREU927_|_product_polo-like_protein_kinase_protein_kinase_(PLK)_|_location_Tb927_07_v5.1:1712325-1714631(-)_|_length_768_|_sequence_SO_chromosome_|_SO_protein_coding	0.909	0.805	0.539	0.818	0.818	0.634	0.639	0.91	0.833	0.762	0.762	0.821	0.812	0.83	0.805	0.833	0.828	0.843	0.747	0.828	0.846	0.817	0.486	0.786	0.757	0.672	0.56	0.705	0.751	0.545	0.835	0.824	0.818	0.825	0.807	0.834	0.756	0.822
Tbru_Tb927.9.10920_|_organism_Trypanosoma_brucei_TREU927_|_product_kinetoplastid_kinetochore_protein_3_protein_kinase_putative_(kkt3)_|_location_Tb927_09_v5.1:1718064-1721240(-)_|_length_1058_|_sequence_SO_chromosome_|_SO_protein_coding	0.843	0.811	0.827	0.66	0.807	0.828	0.84	0.91	0.833	0.755	0.755	0.757	0.55	0.824	0.69	0.816	0.82	0.837	0.758	0.83	0.835	0.825	0.75	0.782	0.759	0.802	0.778	0.74	0.753	0.844	0.678	0.561	0.816	0.828	0.556	0.861	0.814	0.811	0.816
Tgra_Tgr.213.1030_|_organism_Trypanosoma_grayi_ANR4_|_product_protein_kinase_putative_|_location_Tgr_213_V1:5146-8391(+)_|_length_1081_|_sequence_SO_contig_|_SO_protein_coding	0.842	0.814	0.81	0.675	0.824	0.822	0.845	0.889	0.824	0.745	0.745	0.765	0.496	0.825	0.706	0.827	0.812	0.822	0.754	0.812	0.825	0.82	0.724	0.779	0.745	0.794	0.754	0.751	0.743	0.831	0.662	0.531	0.815	0.829	0.495	0.857	0.805	0.814	0.806	0.497
Tgra_Tgr.49.1030_|_organism_Trypanosoma_grayi_ANR4_|_product_protein_kinase_putative_polo-like_protein_kinase_putative_|_location_Tgr_49_V1:10151-12724(-)_|_length_857_|_sequence_SO_contig_|_SO_protein_coding	0.904	0.839	0.701	0.83	0.829	0.745	0.77	0.923	0.837	0.774	0.774	0.82	0.803	0.821	0.863	0.836	0.842	0.839	0.741	0.83	0.849	0.782	0.586	0.775	0.808	0.709	0.665	0.709	0.792	0.714	0.851	0.832	0.838	0.823	0.804	0.837	0.583	0.839	0.75	0.823	0.81
Tgra_Tgr.578.1000_|_organism_Trypanosoma_grayi_ANR4_|_product_protein_kinase_|_location_Tgr_578_V1:640-4554(+)_|_length_1304_|_sequence_SO_contig_|_SO_protein_coding	0.874	0.754	0.808	0.829	0.72	0.801	0.844	0.901	0.851	0.796	0.796	0.793	0.826	0.506	0.789	0.851	0.809	0.829	0.752	0.808	0.808	0.826	0.712	0.791	0.789	0.804	0.765	0.761	0.783	0.817	0.827	0.829	0.527	0.488	0.819	0.881	0.823	0.546	0.827	0.822	0.822	0.842
LdBPK_354110.1_|_Leishmania_donovani_BPK282A1_|_kinetoplastid_kinetochore_protein_3_putative_|_protein_|_length_1285	0.842	0.801	0.799	0.668	0.814	0.801	0.833	0.872	0.825	0.729	0.729	0.772	0.322	0.809	0.688	0.802	0.805	0.828	0.725	0.826	0.811	0.788	0.716	0.763	0.751	0.783	0.763	0.726	0.748	0.834	0.652	0.556	0.819	0.804	0.068	0.848	0.802	0.818	0.812	0.558	0.5	0.797	0.821
LGELEM452_350047300_|_Leishmania_gerbilli_strain_LEM452_|_kinetoplastid_kinetochore_protein_3_putative_|_protein_|_length_1293	0.837	0.804	0.8	0.676	0.811	0.804	0.83	0.876	0.826	0.731	0.731	0.774	0.328	0.811	0.688	0.803	0.8	0.824	0.734	0.824	0.81	0.786	0.709	0.769	0.751	0.783	0.767	0.725	0.752	0.838	0.652	0.558	0.817	0.803	0.032	0.844	0.804	0.813	0.808	0.56	0.5	0.801	0.822	0.056
LMARLEM2494_350046800_|_Leishmania_sp._MAR_LEM2494_|_kinetoplastid_kinetochore_protein_3_putative_|_protein_|_length_1286	0.835	0.803	0.804	0.678	0.817	0.804	0.833	0.878	0.826	0.736	0.736	0.772	0.338	0.817	0.695	0.8	0.811	0.817	0.725	0.837	0.818	0.797	0.701	0.758	0.746	0.795	0.775	0.733	0.744	0.838	0.656	0.558	0.822	0.816	0.226	0.848	0.804	0.824	0.807	0.561	0.499	0.8	0.834	0.223	0.218
LbrM.34.4040_|_Leishmania_braziliensis_MHOM/BR/75/M2904_|_kinetoplastid_kinetochore_protein_3_putative_|_protein_|_length_1276	0.833	0.808	0.797	0.672	0.818	0.805	0.828	0.88	0.828	0.736	0.736	0.774	0.323	0.812	0.688	0.796	0.811	0.827	0.742	0.83	0.809	0.799	0.713	0.758	0.749	0.79	0.775	0.733	0.748	0.829	0.652	0.55	0.817	0.812	0.191	0.851	0.799	0.814	0.807	0.561	0.5	0.797	0.822	0.188	0.182	0.23
LTRL590_350047300_|_Leishmania_tropica_L590_|_kinetoplastid_kinetochore_protein_3_putative_|_protein_|_length_1291	0.837	0.803	0.795	0.674	0.811	0.803	0.831	0.876	0.824	0.735	0.735	0.774	0.324	0.808	0.688	0.801	0.802	0.826	0.73	0.824	0.813	0.788	0.713	0.766	0.751	0.782	0.764	0.725	0.755	0.838	0.651	0.555	0.812	0.802	0.041	0.844	0.803	0.813	0.807	0.559	0.498	0.798	0.819	0.047	0.03	0.217	0.182
BCY84_14181_|_Trypanosoma_cruzi_cruzi_strain_Dm28c_|_kinetoplastid_kinetochore_protein_3_(kkt3)_|_protein_|_length_1079	0.843	0.809	0.818	0.663	0.833	0.81	0.848	0.893	0.823	0.736	0.736	0.782	0.509	0.827	0.667	0.832	0.818	0.82	0.751	0.829	0.828	0.822	0.728	0.785	0.748	0.805	0.778	0.725	0.74	0.836	0.675	0.526	0.815	0.827	0.503	0.861	0.804	0.822	0.805	0.504	0.346	0.816	0.831	0.508	0.503	0.499	0.509	0.503
LARLEM1108_350048900_|_Leishmania_arabica_strain_LEM1108_|_kinetoplastid_kinetochore_protein_3_putative_|_protein_|_length_1293	0.836	0.802	0.8	0.676	0.81	0.803	0.83	0.876	0.826	0.731	0.731	0.774	0.329	0.812	0.688	0.803	0.802	0.826	0.734	0.822	0.809	0.788	0.709	0.769	0.754	0.783	0.767	0.725	0.752	0.838	0.651	0.559	0.819	0.806	0.035	0.844	0.804	0.815	0.808	0.558	0.498	0.801	0.822	0.06	0.019	0.222	0.181	0.031	0.503
EMOLV88_350043900_|_Endotrypanum_monterogeii_strain_LV88_|_kinetoplastid_kinetochore_protein_3_putative_|_protein_|_length_1299	0.848	0.804	0.807	0.682	0.821	0.816	0.835	0.882	0.825	0.739	0.739	0.769	0.365	0.817	0.688	0.796	0.811	0.834	0.728	0.838	0.821	0.8	0.701	0.769	0.749	0.794	0.763	0.73	0.734	0.84	0.658	0.562	0.822	0.816	0.281	0.847	0.802	0.827	0.816	0.553	0.508	0.8	0.831	0.272	0.28	0.305	0.272	0.278	0.506
CFAC1_300091200_|_Crithidia_fasciculata_strain_Cf-Cl_|_kinetoplastid_kinetochore_protein_3_putative_|_protein_|_length_1373	0.85	0.813	0.799	0.67	0.821	0.814	0.835	0.88	0.813	0.739	0.739	0.774	0.299	0.819	0.695	0.811	0.812	0.829	0.732	0.839	0.832	0.785	0.72	0.769	0.757	0.8	0.766	0.719	0.754	0.833	0.656	0.543	0.822	0.823	0.363	0.859	0.795	0.82	0.805	0.548	0.488	0.81	0.818	0.354	0.364	0.374	0.362	0.361	0.491
LINF_350046100_|_Leishmania_infantum_JPCM5_|_kinetoplastid_kinetochore_protein_3_-_putative_|_protein_|_length_1283	0.842	0.801	0.799	0.669	0.814	0.801	0.833	0.872	0.825	0.729	0.729	0.772	0.321	0.809	0.688	0.802	0.805	0.828	0.725	0.827	0.811	0.788	0.716	0.763	0.751	0.783	0.763	0.726	0.748	0.834	0.652	0.555	0.818	0.804	0.067	0.848	0.802	0.818	0.812	0.558	0.5	0.797	0.821	0.002	0.055	0.222	0.187	0.046	0.508
TcCLB.508461.230_|_Trypanosoma_cruzi_CL_Brener_Non-Esmeraldo-like_|_kinetoplastid_kinetochore_protein_3_putative_|_protein_|_length_1078	0.841	0.812	0.82	0.664	0.833	0.813	0.847	0.893	0.825	0.739	0.739	0.782	0.51	0.827	0.667	0.832	0.819	0.818	0.754	0.827	0.828	0.821	0.728	0.785	0.748	0.807	0.778	0.729	0.743	0.834	0.672	0.523	0.813	0.829	0.499	0.859	0.805	0.822	0.805	0.504	0.343	0.817	0.831	0.504	0.499	0.504	0.511	0.499	0.031
LAEL147_000792600_|_Leishmania_aethiopica_L147_|_kinetoplastid_kinetochore_protein_3_putative_|_protein_|_length_1293	0.837	0.802	0.793	0.671	0.813	0.804	0.831	0.876	0.826	0.731	0.731	0.774	0.322	0.807	0.688	0.803	0.799	0.825	0.73	0.823	0.813	0.788	0.713	0.766	0.751	0.778	0.764	0.725	0.752	0.838	0.652	0.56	0.818	0.8	0.051	0.848	0.804	0.811	0.808	0.559	0.499	0.798	0.82	0.05	0.037	0.22	0.185	0.02	0.505
LENLEM3045_350048500_|_Leishmania_enriettii_strain_LEM3045_|_kinetoplastid_kinetochore_protein_3_putative_|_protein_|_length_1309	0.833	0.81	0.804	0.679	0.812	0.81	0.824	0.879	0.83	0.739	0.739	0.778	0.346	0.812	0.688	0.805	0.81	0.826	0.725	0.834	0.823	0.801	0.705	0.767	0.749	0.783	0.779	0.733	0.748	0.843	0.656	0.567	0.83	0.812	0.214	0.842	0.809	0.824	0.809	0.562	0.509	0.801	0.831	0.211	0.205	0.196	0.222	0.206	0.512
LmxM.34.4050_|_Leishmania_mexicana_MHOM/GT/2001/U1103_|_kinetoplastid_kinetochore_protein_3_putative_|_protein_|_length_1296	0.839	0.803	0.796	0.676	0.819	0.805	0.827	0.875	0.821	0.729	0.729	0.774	0.322	0.813	0.688	0.798	0.803	0.825	0.725	0.826	0.813	0.791	0.716	0.766	0.751	0.783	0.763	0.73	0.744	0.838	0.648	0.557	0.819	0.808	0.088	0.849	0.804	0.817	0.807	0.559	0.497	0.796	0.82	0.078	0.075	0.222	0.181	0.068	0.508
LPAL13_340046600_|_Leishmania_panamensis_MHOM/COL/81/L13_|_kinetoplastid_kinetochore_protein_3_putative_|_protein_|_length_1276	0.831	0.809	0.797	0.672	0.817	0.805	0.828	0.88	0.826	0.736	0.736	0.772	0.327	0.813	0.688	0.796	0.812	0.826	0.742	0.831	0.809	0.799	0.713	0.758	0.749	0.79	0.775	0.733	0.748	0.83	0.652	0.551	0.818	0.813	0.194	0.851	0.799	0.815	0.807	0.562	0.502	0.797	0.822	0.19	0.185	0.233	0.011	0.185	0.511
LTULEM423_350047300_|_Leishmania_turanica_strain_LEM423_|_kinetoplastid_kinetochore_protein_3_putative_|_protein_|_length_1293	0.837	0.803	0.8	0.674	0.809	0.803	0.828	0.876	0.826	0.731	0.731	0.774	0.327	0.81	0.688	0.803	0.8	0.828	0.734	0.823	0.81	0.786	0.709	0.769	0.751	0.783	0.767	0.725	0.752	0.838	0.652	0.558	0.817	0.803	0.03	0.843	0.804	0.814	0.807	0.558	0.499	0.801	0.819	0.054	0.013	0.222	0.181	0.028	0.504
Tbg972.9.6430_|_Trypanosoma_brucei_gambiense_DAL972_|_kinetoplastid_kinetochore_protein_3_putative_|_protein_|_length_1058	0.842	0.81	0.824	0.658	0.806	0.825	0.838	0.912	0.831	0.755	0.755	0.757	0.55	0.823	0.698	0.814	0.822	0.835	0.758	0.83	0.837	0.825	0.746	0.782	0.759	0.799	0.775	0.74	0.753	0.846	0.676	0.559	0.814	0.829	0.555	0.861	0.815	0.81	0.813	0.01	0.495	0.823	0.824	0.558	0.558	0.56	0.56	0.558	0.5
LBRM2903_340049900_|_Leishmania_braziliensis_MHOM/BR/75/M2903_|_kinetoplastid_kinetochore_protein_3_putative_|_protein_|_length_1276	0.833	0.808	0.797	0.672	0.818	0.805	0.828	0.88	0.828	0.736	0.736	0.774	0.323	0.812	0.688	0.796	0.811	0.827	0.742	0.83	0.809	0.799	0.713	0.758	0.749	0.79	0.775	0.733	0.748	0.829	0.652	0.55	0.817	0.812	0.191	0.851	0.799	0.814	0.807	0.561	0.5	0.797	0.822	0.188	0.182	0.23	0	0.182	0.509
Table S15. Estimates of evolutionary divergence among putative KKT3 sequences.
The numbers of amino acid differences per site between sequences are shown. The analysis involved 61 amino acid sequences. All ambiguous positions were removed for each sequence pair. There were 2229 positions in the final dataset. The evolutionary analysis was conducted in MEGA7 [1].
No sequences were removed from further analyses.
[truncated: 12 more columns]

## Sheet: Table S16
Protein ID	Ahoya_Gene.69101_c18921_g1_i1_g.69101_m.69101_Gene.69101_c18921_g1_i1_g.69101_ORF_type:complete_len:407_(-)_c18921_g1_i1:151-1371(-)	BS42920_BS42920_hypothetical_protein_putative_18070268:18071923_forward_MW:58117	BS53905_BS53905_hypothetical_protein_putative_22646488:22648808_forward_MW:86236	Egra_Gene.101104::EG_transcript_25038::g.101104::m.101104_Gene.101104::EG_transcript_25038::g.101104_ORF_type:5prime_partial_len:230_(-)_EG_transcript_25038:105-794(-)	Egra_Gene.20955::EG_transcript_2749::g.20955::m.20955_Gene.20955::EG_transcript_2749::g.20955_ORF_type:5prime_partial_len:850_(+)_EG_transcript_2749:1-2550(+)	Egym_Gene.43760::CAMNT_0000667557::g.43760::m.43760_Gene.43760::CAMNT_0000667557::g.43760_ORF_type:5prime_partial_len:989_(-)_CAMNT_0000667557:770-3736(-)	Hpha_TRINITY_DN11965_c0_g1::TRINITY_DN11965_c0_g1_i1::g.20442::m.20442_TRINITY_DN11965_c0_g1::TRINITY_DN11965_c0_g1_i1::g.20442_ORF_type:5prime_partial_len:448_(+)_TRINITY_DN11965_c0_g1_i1:2-1345(+)	LpyrH10_22_0480	LpyrH10_31_0090	Ndes_Gene.6347::CAMNT_0016115203::g.6347::m.6347_Gene.6347::CAMNT_0016115203::g.6347_ORF_type:complete_len:176_(-)_CAMNT_0016115203:114-641(-)	Perk_KNH07402.1_hypothetical_protein_XU18_1934_Perkinsela_sp._CCAP_1560/4	PhF_6_TR19097_c0_g1_i1_m.28094_TR19097_c0_g1_i1_g.28094_ORF_TR19097_c0_g1_i1_g.28094_TR19097_c0_g1_i1_m.28094_type:5prime_partial_len:368_(+)_TR19097_c0_g1_i1:2-1105(+)	PhM_4_TR15866_c0_g2_i1_m.28034_TR15866_c0_g2_i1_g.28034_ORF_TR15866_c0_g2_i1_g.28034_TR15866_c0_g2_i1_m.28034_type:complete_len:517_(+)_TR15866_c0_g2_i1:61-1611(+)	Rcos_85557_TR30558_c0_g1_i1_g.85557_m.85557_Gene.85557_TR30558_c0_g1_i1_g.85557_ORF_type:5prime_partial_len:267_(+)_TR30558_c0_g1_i1:3-803(+)	Rcos_141006_TR53231_c0_g2_i1_g.141006_m.141006_Gene.141006_TR53231_c0_g2_i1_g.141006_ORF_type:5prime_partial_len:202_(+)_TR53231_c0_g2_i1:3-608(+)	Rhum_TRINITY_DN14673_c27_g1::Rhum_TRINITY_DN14673_c27_g1_i1::g.108238::m.108238_Rhum_TRINITY_DN14673_c27_g1::Rhum_TRINITY_DN14673_c27_g1_i1::g.108238_ORF_type:5prime_partial_len:406_(-)_Rhum_TRINITY_DN14673_c27_g1_i1:235-1452(-)	Sspe_Gene.45425::Locus_22489_Transcript_1_3_Confidence_0.286_Length_1391::g.45425::m.45425_Gene.45425::Locus_22489_Transcript_1_3_Confidence_0.286_Length_1391::g.45425_ORF_type:5prime_partial_len:411_(-)_Locus_22489_Transcript_1_3_Confidence_0.286_Length_1391:158-1390(-)	Tbor_TRINITY_DN10178_c0_g1::TRINITY_DN10178_c0_g1_i1::g.17269::m.17269_TRINITY_DN10178_c0_g1::TRINITY_DN10178_c0_g1_i1::g.17269_ORF_type:5prime_partial_len:604_(+)_TRINITY_DN10178_c0_g1_i1:3-1814(+)	Tbor_TRINITY_DN4991_c0_g1::TRINITY_DN4991_c0_g1_i1::g.9702::m.9702_TRINITY_DN4991_c0_g1::TRINITY_DN4991_c0_g1_i1::g.9702_ORF_type:5prime_partial_len:629_(-)_TRINITY_DN4991_c0_g1_i1:358-2244(-)	PCON_0069750.mRNA-p1_|_transcript_PCON_0069750.mRNA_|_gene_PCON_0069750_|_organism_Paratrypanosoma_confusum_CUL13_|_gene_product_conserved_hypothetical_protein_|_transcript_product_conserved_hypothetical_protein_|_location_Pcon_scaffold00050:117626-119761(+)_|_protein_length_711_|_sequence_SO_supe	LmjF.26.2660_|_organism_Leishmania_major_strain_Friedlin_|_product_hypothetical_protein_conserved_|_location_LmjF.26:1066763-1069246(+)_|_length_827_|_sequence_SO_chromosome_|_SO_protein_coding	LmjF.10.0300_|_organism_Leishmania_major_strain_Friedlin_|_product_kinetoplastid_kinetochore_protein_4_putative_(kkt4)_|_location_LmjF.10:134919-137216(+)_|_length_765_|_sequence_SO_chromosome_|_SO_protein_coding	Tbru_Tb927.9.1340_|_organism_Trypanosoma_brucei_TREU927_|_product_Myosin-like_protein_Nucleoporin_(TbMlp-2)_|_location_Tb927_09_v5.1:336047-338488(-)_|_length_813_|_sequence_SO_chromosome_|_SO_protein_coding	Tbru_Tb927.8.3680_|_organism_Trypanosoma_brucei_TREU927_|_product_kinetoplastid_kinetochore_protein_4_(kkt4)_|_location_Tb927_08_v5.1:1100932-1103829(-)_|_length_645_|_sequence_SO_chromosome_|_SO_protein_coding	EMOLV88_000047700_|_Endotrypanum_monterogeii_strain_LV88_|_kinetoplastid_kinetochore_protein_4_putative_|_protein_|_length_595	LMARLEM2494_100008300_|_Leishmania_sp._MAR_LEM2494_|_kinetoplastid_kinetochore_protein_4_putative_|_protein_|_length_758	LMJSD75_100008200_|_Leishmania_major_strain_SD_75.1_|_kinetoplastid_kinetochore_protein_4_putative_|_protein_|_length_765	LmxM.10.0300_|_Leishmania_mexicana_MHOM/GT/2001/U1103_|_kinetoplastid_kinetochore_protein_4_putative_|_protein_|_length_765	LBRM2903_100008300_|_Leishmania_braziliensis_MHOM/BR/75/M2903_|_kinetoplastid_kinetochore_protein_4_putative_|_protein_|_length_765	LTRL590_000023800_|_Leishmania_tropica_L590_|_kinetoplastid_kinetochore_protein_4_putative_|_protein_|_length_765	LENLEM3045_100008800_|_Leishmania_enriettii_strain_LEM3045_|_kinetoplastid_kinetochore_protein_4_putative_|_protein_|_length_762	Tbg972.8.3390_|_Trypanosoma_brucei_gambiense_DAL972_|_kinetoplastid_kinetochore_protein_4_putative_|_protein_|_length_645	LINF_100008400_|_Leishmania_infantum_JPCM5_|_kinetoplastid_kinetochore_protein_4_-_putative_|_protein_|_length_765	LdBPK_100320.1_|_Leishmania_donovani_BPK282A1_|_kinetoplastid_kinetochore_protein_4_putative_|_protein_|_length_765	LbrM.10.0320_|_Leishmania_braziliensis_MHOM/BR/75/M2904_|_kinetoplastid_kinetochore_protein_4_putative_|_protein_|_length_765	LTULEM423_100008300_|_Leishmania_turanica_strain_LEM423_|_kinetoplastid_kinetochore_protein_4_putative_|_protein_|_length_765	CFAC1_040009100_|_Crithidia_fasciculata_strain_Cf-Cl_|_kinetoplastid_kinetochore_protein_4_putative_|_protein_|_length_715	LMJLV39_100008100_|_Leishmania_major_strain_LV39c5_|_kinetoplastid_kinetochore_protein_4_putative_|_protein_|_length_765	LARLEM1108_100008200_|_Leishmania_arabica_strain_LEM1108_|_kinetoplastid_kinetochore_protein_4_putative_|_protein_|_length_765	LGELEM452_100008400_|_Leishmania_gerbilli_strain_LEM452_|_kinetoplastid_kinetochore_protein_4_putative_|_protein_|_length_765	LPAL13_100008200_|_Leishmania_panamensis_MHOM/COL/81/L13_|_kinetoplastid_kinetochore_protein_4_putative_|_protein_|_length_765	LAEL147_000133900_|_Leishmania_aethiopica_L147_|_kinetoplastid_kinetochore_protein_4_putative_|_protein_|_length_765	TcIL3000_0_43630_|_Trypanosoma_congolense_IL3000_|_kinetoplastid_kinetochore_protein_4_putative_|_protein_|_length_663
Ahoya_Gene.69101_c18921_g1_i1_g.69101_m.69101_Gene.69101_c18921_g1_i1_g.69101_ORF_type:complete_len:407_(-)_c18921_g1_i1:151-1371(-)
BS42920_BS42920_hypothetical_protein_putative_18070268:18071923_forward_MW:58117	0.788
BS53905_BS53905_hypothetical_protein_putative_22646488:22648808_forward_MW:86236	0.855	0.876
Egra_Gene.101104::EG_transcript_25038::g.101104::m.101104_Gene.101104::EG_transcript_25038::g.101104_ORF_type:5prime_partial_len:230_(-)_EG_transcript_25038:105-794(-)	0.8	0.837	0.838
Egra_Gene.20955::EG_transcript_2749::g.20955::m.20955_Gene.20955::EG_transcript_2749::g.20955_ORF_type:5prime_partial_len:850_(+)_EG_transcript_2749:1-2550(+)	0.843	0.854	0.863	0.792
Egym_Gene.43760::CAMNT_0000667557::g.43760::m.43760_Gene.43760::CAMNT_0000667557::g.43760_ORF_type:5prime_partial_len:989_(-)_CAMNT_0000667557:770-3736(-)	0.848	0.873	0.897	0.814	0.882
Hpha_TRINITY_DN11965_c0_g1::TRINITY_DN11965_c0_g1_i1::g.20442::m.20442_TRINITY_DN11965_c0_g1::TRINITY_DN11965_c0_g1_i1::g.20442_ORF_type:5prime_partial_len:448_(+)_TRINITY_DN11965_c0_g1_i1:2-1345(+)	0.822	0.846	0.894	0.816	0.867	0.856
LpyrH10_22_0480	0.749	0.754	0.868	0.767	0.868	0.888	0.814
LpyrH10_31_0090	0.879	0.839	0.773	0.794	0.858	0.92	0.886	0.871
Ndes_Gene.6347::CAMNT_0016115203::g.6347::m.6347_Gene.6347::CAMNT_0016115203::g.6347_ORF_type:complete_len:176_(-)_CAMNT_0016115203:114-641(-)	0.691	0.691	0.789	0.825	0.808	0.805	0.819	0.714	0.799
Perk_KNH07402.1_hypothetical_protein_XU18_1934_Perkinsela_sp._CCAP_1560/4	0.894	0.866	0.899	0.79	0.879	0.883	0.864	0.859	0.898	0.831
PhF_6_TR19097_c0_g1_i1_m.28094_TR19097_c0_g1_i1_g.28094_ORF_TR19097_c0_g1_i1_g.28094_TR19097_c0_g1_i1_m.28094_type:5prime_partial_len:368_(+)_TR19097_c0_g1_i1:2-1105(+)	0.846	0.848	0.825	0.77	0.864	0.876	0.827	0.828	0.839	0.77	0.87
PhM_4_TR15866_c0_g2_i1_m.28034_TR15866_c0_g2_i1_g.28034_ORF_TR15866_c0_g2_i1_g.28034_TR15866_c0_g2_i1_m.28034_type:complete_len:517_(+)_TR15866_c0_g2_i1:61-1611(+)	0.839	0.851	0.865	0.792	0.856	0.888	0.881	0.84	0.856	0.777	0.907	0.714
Rcos_85557_TR30558_c0_g1_i1_g.85557_m.85557_Gene.85557_TR30558_c0_g1_i1_g.85557_ORF_type:5prime_partial_len:267_(+)_TR30558_c0_g1_i1:3-803(+)	0.804	0.813	0.849	0.553	0.832	0.849	0.812	0.791	0.819	0.838	0.801	0.783	0.798
Rcos_141006_TR53231_c0_g2_i1_g.141006_m.141006_Gene.141006_TR53231_c0_g2_i1_g.141006_ORF_type:5prime_partial_len:202_(+)_TR53231_c0_g2_i1:3-608(+)	0.851	0.788	0.751	0.791	0.629	0.848	0.869	0.796	0.735	0.819	0.828	0.803	0.808	0.801
Rhum_TRINITY_DN14673_c27_g1::Rhum_TRINITY_DN14673_c27_g1_i1::g.108238::m.108238_Rhum_TRINITY_DN14673_c27_g1::Rhum_TRINITY_DN14673_c27_g1_i1::g.108238_ORF_type:5prime_partial_len:406_(-)_Rhum_TRINITY_DN14673_c27_g1_i1:235-1452(-)	0.857	0.847	0.875	0.837	0.855	0.821	0.795	0.816	0.866	0.87	0.862	0.896	0.899	0.834	0.831
Sspe_Gene.45425::Locus_22489_Transcript_1_3_Confidence_0.286_Length_1391::g.45425::m.45425_Gene.45425::Locus_22489_Transcript_1_3_Confidence_0.286_Length_1391::g.45425_ORF_type:5prime_partial_len:411_(-)_Locus_22489_Transcript_1_3_Confidence_0.286_Length_1391:158-1390(-)	0.843	0.836	0.836	0.81	0.755	0.853	0.867	0.832	0.811	0.862	0.894	0.843	0.845	0.829	0.722	0.856
Tbor_TRINITY_DN10178_c0_g1::TRINITY_DN10178_c0_g1_i1::g.17269::m.17269_TRINITY_DN10178_c0_g1::TRINITY_DN10178_c0_g1_i1::g.17269_ORF_type:5prime_partial_len:604_(+)_TRINITY_DN10178_c0_g1_i1:3-1814(+)	0.867	0.875	0.807	0.804	0.831	0.891	0.841	0.863	0.8	0.807	0.892	0.811	0.839	0.841	0.747	0.882	0.845
Tbor_TRINITY_DN4991_c0_g1::TRINITY_DN4991_c0_g1_i1::g.9702::m.9702_TRINITY_DN4991_c0_g1::TRINITY_DN4991_c0_g1_i1::g.9702_ORF_type:5prime_partial_len:629_(-)_TRINITY_DN4991_c0_g1_i1:358-2244(-)	0.808	0.796	0.885	0.839	0.878	0.912	0.859	0.83	0.89	0.744	0.89	0.87	0.861	0.827	0.814	0.856	0.898	0.882
PCON_0069750.mRNA-p1_|_transcript_PCON_0069750.mRNA_|_gene_PCON_0069750_|_organism_Paratrypanosoma_confusum_CUL13_|_gene_product_conserved_hypothetical_protein_|_transcript_product_conserved_hypothetical_protein_|_location_Pcon_scaffold00050:117626-119761(+)_|_protein_length_711_|_sequence_SO_supe	0.759	0.735	0.891	0.783	0.856	0.873	0.83	0.665	0.9	0.683	0.878	0.845	0.875	0.798	0.756	0.806	0.856	0.879	0.772
LmjF.26.2660_|_organism_Leishmania_major_strain_Friedlin_|_product_hypothetical_protein_conserved_|_location_LmjF.26:1066763-1069246(+)_|_length_827_|_sequence_SO_chromosome_|_SO_protein_coding	0.875	0.854	0.786	0.8	0.843	0.925	0.914	0.88	0.33	0.817	0.905	0.85	0.85	0.828	0.747	0.881	0.819	0.806	0.89	0.895
LmjF.10.0300_|_organism_Leishmania_major_strain_Friedlin_|_product_kinetoplastid_kinetochore_protein_4_putative_(kkt4)_|_location_LmjF.10:134919-137216(+)_|_length_765_|_sequence_SO_chromosome_|_SO_protein_coding	0.749	0.756	0.849	0.756	0.856	0.848	0.819	0.48	0.872	0.726	0.86	0.81	0.813	0.774	0.824	0.793	0.827	0.857	0.785	0.698	0.881
Tbru_Tb927.9.1340_|_organism_Trypanosoma_brucei_TREU927_|_product_Myosin-like_protein_Nucleoporin_(TbMlp-2)_|_location_Tb927_09_v5.1:336047-338488(-)_|_length_813_|_sequence_SO_chromosome_|_SO_protein_coding	0.868	0.878	0.772	0.81	0.875	0.911	0.875	0.864	0.655	0.817	0.898	0.862	0.834	0.848	0.766	0.865	0.848	0.814	0.889	0.895	0.682	0.872
Tbru_Tb927.8.3680_|_organism_Trypanosoma_brucei_TREU927_|_product_kinetoplastid_kinetochore_protein_4_(kkt4)_|_location_Tb927_08_v5.1:1100932-1103829(-)_|_length_645_|_sequence_SO_chromosome_|_SO_protein_coding	0.799	0.756	0.887	0.809	0.875	0.901	0.852	0.72	0.893	0.741	0.876	0.842	0.853	0.808	0.81	0.858	0.885	0.875	0.804	0.716	0.893	0.719	0.872
EMOLV88_000047700_|_Endotrypanum_monterogeii_strain_LV88_|_kinetoplastid_kinetochore_protein_4_putative_|_protein_|_length_595	0.784	0.756	0.847	0.761	0.853	0.836	0.809	0.439	0.869	0.708	0.854	0.809	0.833	0.772	0.806	0.799	0.805	0.857	0.778	0.655	0.879	0.294	0.867	0.651
LMARLEM2494_100008300_|_Leishmania_sp._MAR_LEM2494_|_kinetoplastid_kinetochore_protein_4_putative_|_protein_|_length_758	0.754	0.76	0.858	0.772	0.841	0.863	0.805	0.492	0.876	0.732	0.855	0.817	0.833	0.783	0.812	0.795	0.823	0.867	0.777	0.688	0.876	0.25	0.882	0.71	0.292
LMJSD75_100008200_|_Leishmania_major_strain_SD_75.1_|_kinetoplastid_kinetochore_protein_4_putative_|_protein_|_length_765	0.749	0.756	0.849	0.761	0.855	0.848	0.822	0.482	0.872	0.726	0.86	0.81	0.813	0.774	0.824	0.793	0.827	0.857	0.785	0.698	0.881	0.004	0.872	0.721	0.294	0.25
LmxM.10.0300_|_Leishmania_mexicana_MHOM/GT/2001/U1103_|_kinetoplastid_kinetochore_protein_4_putative_|_protein_|_length_765	0.757	0.76	0.847	0.756	0.854	0.847	0.816	0.476	0.867	0.72	0.851	0.813	0.823	0.774	0.818	0.805	0.835	0.857	0.782	0.695	0.879	0.097	0.878	0.713	0.299	0.274	0.101
LBRM2903_100008300_|_Leishmania_braziliensis_MHOM/BR/75/M2903_|_kinetoplastid_kinetochore_protein_4_putative_|_protein_|_length_765	0.757	0.774	0.858	0.767	0.84	0.853	0.815	0.484	0.873	0.732	0.858	0.813	0.821	0.77	0.824	0.786	0.824	0.856	0.792	0.699	0.883	0.212	0.88	0.714	0.301	0.272	0.213	0.221
LTRL590_000023800_|_Leishmania_tropica_L590_|_kinetoplastid_kinetochore_protein_4_putative_|_protein_|_length_765	0.749	0.76	0.847	0.756	0.851	0.848	0.819	0.477	0.868	0.726	0.86	0.813	0.815	0.774	0.824	0.796	0.83	0.851	0.784	0.702	0.879	0.044	0.872	0.722	0.296	0.26	0.048	0.084	0.204
LENLEM3045_100008800_|_Leishmania_enriettii_strain_LEM3045_|_kinetoplastid_kinetochore_protein_4_putative_|_protein_|_length_762	0.751	0.75	0.853	0.767	0.847	0.862	0.81	0.487	0.873	0.726	0.855	0.81	0.817	0.779	0.812	0.803	0.83	0.859	0.778	0.691	0.874	0.238	0.871	0.717	0.304	0.193	0.241	0.241	0.255	0.235
Tbg972.8.3390_|_Trypanosoma_brucei_gambiense_DAL972_|_kinetoplastid_kinetochore_protein_4_putative_|_protein_|_length_645	0.799	0.756	0.887	0.809	0.875	0.901	0.849	0.724	0.893	0.741	0.876	0.842	0.855	0.808	0.81	0.861	0.885	0.877	0.809	0.714	0.893	0.721	0.87	0.009	0.653	0.713	0.722	0.716	0.715	0.726	0.72
LINF_100008400_|_Leishmania_infantum_JPCM5_|_kinetoplastid_kinetochore_protein_4_-_putative_|_protein_|_length_765	0.747	0.756	0.849	0.761	0.847	0.852	0.819	0.483	0.864	0.72	0.856	0.813	0.813	0.774	0.812	0.789	0.832	0.853	0.785	0.702	0.877	0.059	0.871	0.718	0.294	0.256	0.06	0.095	0.219	0.042	0.232	0.721
LdBPK_100320.1_|_Leishmania_donovani_BPK282A1_|_kinetoplastid_kinetochore_protein_4_putative_|_protein_|_length_765	0.747	0.756	0.849	0.761	0.847	0.852	0.819	0.483	0.864	0.72	0.856	0.813	0.813	0.774	0.812	0.789	0.832	0.853	0.785	0.702	0.877	0.058	0.871	0.718	0.294	0.254	0.059	0.097	0.217	0.041	0.231	0.721	0.001
LbrM.10.0320_|_Leishmania_braziliensis_MHOM/BR/75/M2904_|_kinetoplastid_kinetochore_protein_4_putative_|_protein_|_length_765	0.759	0.774	0.857	0.767	0.843	0.855	0.818	0.484	0.872	0.732	0.86	0.816	0.821	0.77	0.824	0.786	0.821	0.856	0.796	0.699	0.883	0.215	0.879	0.715	0.306	0.272	0.216	0.224	0.009	0.204	0.253	0.717	0.216	0.215
LTULEM423_100008300_|_Leishmania_turanica_strain_LEM423_|_kinetoplastid_kinetochore_protein_4_putative_|_protein_|_length_765	0.749	0.756	0.847	0.756	0.852	0.845	0.816	0.479	0.869	0.726	0.86	0.81	0.811	0.774	0.824	0.789	0.83	0.855	0.784	0.695	0.879	0.026	0.871	0.716	0.287	0.25	0.03	0.09	0.207	0.03	0.231	0.719	0.047	0.046	0.209
CFAC1_040009100_|_Crithidia_fasciculata_strain_Cf-Cl_|_kinetoplastid_kinetochore_protein_4_putative_|_protein_|_length_715	0.761	0.778	0.856	0.75	0.872	0.866	0.828	0.416	0.868	0.727	0.868	0.822	0.825	0.77	0.827	0.816	0.844	0.85	0.814	0.692	0.882	0.451	0.882	0.719	0.398	0.453	0.454	0.451	0.46	0.447	0.451	0.722	0.452	0.452	0.463	0.445
LMJLV39_100008100_|_Leishmania_major_strain_LV39c5_|_kinetoplastid_kinetochore_protein_4_putative_|_protein_|_length_765	0.747	0.756	0.849	0.756	0.854	0.847	0.819	0.48	0.871	0.726	0.86	0.81	0.813	0.774	0.824	0.793	0.827	0.857	0.785	0.698	0.88	0.003	0.872	0.719	0.294	0.25	0.007	0.095	0.212	0.042	0.236	0.721	0.056	0.055	0.215	0.024	0.448
LARLEM1108_100008200_|_Leishmania_arabica_strain_LEM1108_|_kinetoplastid_kinetochore_protein_4_putative_|_protein_|_length_765	0.747	0.76	0.85	0.756	0.854	0.848	0.813	0.477	0.869	0.726	0.863	0.805	0.815	0.774	0.824	0.796	0.827	0.855	0.784	0.698	0.88	0.044	0.873	0.718	0.292	0.256	0.048	0.105	0.223	0.043	0.242	0.721	0.06	0.059	0.225	0.026	0.451	0.042
LGELEM452_100008400_|_Leishmania_gerbilli_strain_LEM452_|_kinetoplastid_kinetochore_protein_4_putative_|_protein_|_length_765	0.749	0.758	0.849	0.75	0.851	0.847	0.816	0.48	0.872	0.732	0.86	0.81	0.811	0.779	0.824	0.789	0.822	0.853	0.782	0.695	0.88	0.037	0.869	0.713	0.292	0.258	0.041	0.099	0.211	0.039	0.233	0.716	0.052	0.051	0.213	0.021	0.447	0.034	0.037
LPAL13_100008200_|_Leishmania_panamensis_MHOM/COL/81/L13_|_kinetoplastid_kinetochore_protein_4_putative_|_protein_|_length_765	0.759	0.774	0.857	0.767	0.843	0.852	0.815	0.484	0.872	0.732	0.862	0.813	0.823	0.77	0.824	0.786	0.821	0.856	0.796	0.699	0.883	0.215	0.879	0.717	0.308	0.272	0.216	0.223	0.012	0.204	0.253	0.719	0.219	0.217	0.007	0.209	0.461	0.215	0.225	0.213
LAEL147_000133900_|_Leishmania_aethiopica_L147_|_kinetoplastid_kinetochore_protein_4_putative_|_protein_|_length_765	0.752	0.758	0.845	0.756	0.851	0.849	0.816	0.482	0.867	0.726	0.855	0.813	0.815	0.774	0.824	0.793	0.83	0.849	0.784	0.704	0.879	0.047	0.868	0.719	0.301	0.258	0.051	0.09	0.212	0.021	0.236	0.722	0.048	0.047	0.212	0.031	0.452	0.044	0.048	0.043	0.212
TcIL3000_0_43630_|_Trypanosoma_congolense_IL3000_|_kinetoplastid_kinetochore_protein_4_putative_|_protein_|_length_663	0.793	0.79	0.865	0.805	0.871	0.866	0.824	0.754	0.87	0.737	0.866	0.816	0.862	0.822	0.848	0.862	0.856	0.863	0.815	0.756	0.888	0.759	0.865	0.721	0.71	0.756	0.759	0.757	0.757	0.76	0.759	0.718	0.757	0.759	0.757	0.759	0.758	0.759	0.763	0.757	0.757	0.757
Table S16. Estimates of evolutionary divergence among putative KKT4 sequences.
The numbers of amino acid differences per site between sequences are shown. The analysis involved 43 amino acid sequences. All ambiguous positions were removed for each sequence pair. There were 1057 positions in the final dataset. The evolutionary analysis was conducted in MEGA7 [1].
No sequences were removed from further analyses.

## Sheet: Table S17
Protein ID	BS78350_BS78350_hypothetical_protein_putative_32997244:32998263_forward_MW:37230	LpyrH10_03_0290	Tbor_TRINITY_DN2566_c0_g1::TRINITY_DN2566_c0_g1_i1::g.515::m.515_TRINITY_DN2566_c0_g1::TRINITY_DN2566_c0_g1_i1::g.515_ORF_type:5prime_partial_len:346_(+)_TRINITY_DN2566_c0_g1_i1:1-1038(+)	PCON_0007870.mRNA-p1_|_transcript_PCON_0007870.mRNA_|_gene_PCON_0007870_|_organism_Paratrypanosoma_confusum_CUL13_|_gene_product_hypothetical_protein_|_transcript_product_hypothetical_protein_|_location_Pcon_scaffold00001_4:79257-80282(+)_|_protein_length_341_|_sequence_SO_supercontig_|_SO_protein	LmjF.06.0200_|_organism_Leishmania_major_strain_Friedlin_|_product_hypothetical_protein_conserved_|_location_LmjF.06:66507-67994(-)_|_length_495_|_sequence_SO_chromosome_|_SO_protein_coding	Tbru_Tb927.7.4850_|_organism_Trypanosoma_brucei_TREU927_|_product_kinetoplastid_kinetochore_protein_5_(kkt5)_|_location_Tb927_07_v5.1:1275177-1275863(-)_|_length_228_|_sequence_SO_chromosome_|_SO_protein_coding	Tgra_Tgr.471.1030_|_organism_Trypanosoma_grayi_ANR4_|_product_hypothetical_conserved_protein_|_location_Tgr_471_V1:3515-4216(-)_|_length_233_|_sequence_SO_contig_|_SO_protein_coding	LbrM.06.0180	LmxM.06.0200	TvY486_0704920
BS78350_BS78350_hypothetical_protein_putative_32997244:32998263_forward_MW:37230
LpyrH10_03_0290	0.76
Tbor_TRINITY_DN2566_c0_g1::TRINITY_DN2566_c0_g1_i1::g.515::m.515_TRINITY_DN2566_c0_g1::TRINITY_DN2566_c0_g1_i1::g.515_ORF_type:5prime_partial_len:346_(+)_TRINITY_DN2566_c0_g1_i1:1-1038(+)	0.831	0.816
PCON_0007870.mRNA-p1_|_transcript_PCON_0007870.mRNA_|_gene_PCON_0007870_|_organism_Paratrypanosoma_confusum_CUL13_|_gene_product_hypothetical_protein_|_transcript_product_hypothetical_protein_|_location_Pcon_scaffold00001_4:79257-80282(+)_|_protein_length_341_|_sequence_SO_supercontig_|_SO_protein	0.802	0.742	0.803
LmjF.06.0200_|_organism_Leishmania_major_strain_Friedlin_|_product_hypothetical_protein_conserved_|_location_LmjF.06:66507-67994(-)_|_length_495_|_sequence_SO_chromosome_|_SO_protein_coding	0.752	0.541	0.783	0.735
Tbru_Tb927.7.4850_|_organism_Trypanosoma_brucei_TREU927_|_product_kinetoplastid_kinetochore_protein_5_(kkt5)_|_location_Tb927_07_v5.1:1275177-1275863(-)_|_length_228_|_sequence_SO_chromosome_|_SO_protein_coding	0.692	0.732	0.841	0.755	0.697
Tgra_Tgr.471.1030_|_organism_Trypanosoma_grayi_ANR4_|_product_hypothetical_conserved_protein_|_location_Tgr_471_V1:3515-4216(-)_|_length_233_|_sequence_SO_contig_|_SO_protein_coding	0.706	0.633	0.806	0.724	0.63	0.645
LbrM.06.0180	0.762	0.53	0.787	0.716	0.268	0.725	0.621
LmxM.06.0200	0.765	0.531	0.78	0.716	0.124	0.716	0.63	0.277
TvY486_0704920	0.731	0.734	0.832	0.754	0.707	0.697	0.667	0.722	0.707
Table S17. Estimates of evolutionary divergence among putative KKT5 sequences.
The numbers of amino acid differences per site between sequences are shown. The analysis involved 10 amino acid sequences. All ambiguous positions were removed for each sequence pair. There were 657 positions in the final dataset. The evolutionary analysis was conducted in MEGA7 [1].
No sequences were removed from further analyses.

## Sheet: Table S18
Protein ID	Ahoya_Gene.65078_c16540_g1_i1_g.65078_m.65078_Gene.65078_c16540_g1_i1_g.65078_ORF_type:complete_len:209_(-)_c16540_g1_i1:181-807(-)	BS31505_BS31505_hypothetical_protein_putative_13146090:13146716_forward_MW:23543	LpyrH10_23_1320	Ndes_Gene.56787::CAMNT_0016063359::g.56787::m.56787_Gene.56787::CAMNT_0016063359::g.56787_ORF_type:5prime_partial_len:248_(-)_CAMNT_0016063359:110-853(-)	Tbor_TRINITY_DN4390_c0_g1::TRINITY_DN4390_c0_g1_i1::g.7816::m.7816_TRINITY_DN4390_c0_g1::TRINITY_DN4390_c0_g1_i1::g.7816_ORF_type:complete_len:247_(+)_TRINITY_DN4390_c0_g1_i1:37-777(+)	PCON_0057380.mRNA-p1_|_transcript_PCON_0057380.mRNA_|_gene_PCON_0057380_|_organism_Paratrypanosoma_confusum_CUL13_|_gene_product_hypothetical_protein_|_transcript_product_hypothetical_protein_|_location_Pcon_scaffold00028_2:113537-114145(-)_|_protein_length_202_|_sequence_SO_supercontig_|_SO_prote	LmjF.12.0080_|_organism_Leishmania_major_strain_Friedlin_|_product_kinetoplastid_kinetochore_protein_6_putative_(kkt6)_|_location_LmjF.12:16159-16776(+)_|_length_205_|_sequence_SO_chromosome_|_SO_protein_coding	Tbru_Tb927.6.1210_|_organism_Trypanosoma_brucei_TREU927_|_product_kinetoplastid_kinetochore_protein_6_(kkt6)_|_location_Tb927_06_v5.1:462267-462884(-)_|_length_205_|_sequence_SO_chromosome_|_SO_protein_coding	Tgra_Tgr.176.1110_|_organism_Trypanosoma_grayi_ANR4_|_product_hypothetical_conserved_protein_|_location_Tgr_176_V1:19120-19752(+)_|_length_210_|_sequence_SO_contig_|_SO_protein_coding	EMOLV88_120005800_|_Endotrypanum_monterogeii_strain_LV88_|_kinetoplastid_kinetochore_protein_6_putative_|_protein_|_length_205	LMJLV39_120006000_|_Leishmania_major_strain_LV39c5_|_kinetoplastid_kinetochore_protein_6_putative_|_protein_|_length_205	LMARLEM2494_120006000_|_Leishmania_sp._MAR_LEM2494_|_kinetoplastid_kinetochore_protein_6_putative_|_protein_|_length_205	LPAL13_120005800_|_Leishmania_panamensis_MHOM/COL/81/L13_|_kinetoplastid_kinetochore_protein_6_putative_|_protein_|_length_205	TcCLB.507603.70_|_Trypanosoma_cruzi_CL_Brener_Esmeraldo-like_|_kinetoplastid_kinetochore_protein_6_putative_|_protein_|_length_210	LINF_120005900_|_Leishmania_infantum_JPCM5_|_kinetoplastid_kinetochore_protein_6_-_putative_|_protein_|_length_205	TcCLB.509429.140_|_Trypanosoma_cruzi_CL_Brener_Non-Esmeraldo-like_|_kinetoplastid_kinetochore_protein_6_putative_|_protein_|_length_210	LENLEM3045_120006000_|_Leishmania_enriettii_strain_LEM3045_|_kinetoplastid_kinetochore_protein_6_putative_|_protein_|_length_205	LMJSD75_120006800_|_Leishmania_major_strain_SD_75.1_|_kinetoplastid_kinetochore_protein_6_putative_|_protein_|_length_205	LmxM.12.0080_|_Leishmania_mexicana_MHOM/GT/2001/U1103_|_kinetoplastid_kinetochore_protein_6_putative_|_protein_|_length_205	LARLEM1108_120005900_|_Leishmania_arabica_strain_LEM1108_|_kinetoplastid_kinetochore_protein_6_putative_|_protein_|_length_205	LTULEM423_120005900_|_Leishmania_turanica_strain_LEM423_|_kinetoplastid_kinetochore_protein_6_putative_|_protein_|_length_205	CFAC1_010006400_|_Crithidia_fasciculata_strain_Cf-Cl_|_kinetoplastid_kinetochore_protein_6_putative_|_protein_|_length_205	LGELEM452_120006000_|_Leishmania_gerbilli_strain_LEM452_|_kinetoplastid_kinetochore_protein_6_putative_|_protein_|_length_205	LbrM.12.0110_|_Leishmania_braziliensis_MHOM/BR/75/M2904_|_kinetoplastid_kinetochore_protein_6_putative_|_protein_|_length_205	LTRL590_120006000_|_Leishmania_tropica_L590_|_kinetoplastid_kinetochore_protein_6_putative_|_protein_|_length_205	Tbg972.6.910_|_Trypanosoma_brucei_gambiense_DAL972_|_kinetoplastid_kinetochore_protein_6_putative_|_protein_|_length_205	LdBPK_120080.1_|_Leishmania_donovani_BPK282A1_|_kinetoplastid_kinetochore_protein_6_putative_|_protein_|_length_279	TvY486_0600720_|_Trypanosoma_vivax_Y486_|_kinetoplastid_kinetochore_protein_6_putative_|_protein_|_length_211	LBRM2903_120005800_|_Leishmania_braziliensis_MHOM/BR/75/M2903_|_kinetoplastid_kinetochore_protein_6_putative_|_protein_|_length_205	LAEL147_000162700_|_Leishmania_aethiopica_L147_|_kinetoplastid_kinetochore_protein_6_putative_|_protein_|_length_205
Ahoya_Gene.65078_c16540_g1_i1_g.65078_m.65078_Gene.65078_c16540_g1_i1_g.65078_ORF_type:complete_len:209_(-)_c16540_g1_i1:181-807(-)
BS31505_BS31505_hypothetical_protein_putative_13146090:13146716_forward_MW:23543	0.672
LpyrH10_23_1320	0.653	0.576
Ndes_Gene.56787::CAMNT_0016063359::g.56787::m.56787_Gene.56787::CAMNT_0016063359::g.56787_ORF_type:5prime_partial_len:248_(-)_CAMNT_0016063359:110-853(-)	0.678	0.675	0.665
Tbor_TRINITY_DN4390_c0_g1::TRINITY_DN4390_c0_g1_i1::g.7816::m.7816_TRINITY_DN4390_c0_g1::TRINITY_DN4390_c0_g1_i1::g.7816_ORF_type:complete_len:247_(+)_TRINITY_DN4390_c0_g1_i1:37-777(+)	0.668	0.596	0.532	0.715
PCON_0057380.mRNA-p1_|_transcript_PCON_0057380.mRNA_|_gene_PCON_0057380_|_organism_Paratrypanosoma_confusum_CUL13_|_gene_product_hypothetical_protein_|_transcript_product_hypothetical_protein_|_location_Pcon_scaffold00028_2:113537-114145(-)_|_protein_length_202_|_sequence_SO_supercontig_|_SO_prote	0.658	0.569	0.406	0.61	0.54
LmjF.12.0080_|_organism_Leishmania_major_strain_Friedlin_|_product_kinetoplastid_kinetochore_protein_6_putative_(kkt6)_|_location_LmjF.12:16159-16776(+)_|_length_205_|_sequence_SO_chromosome_|_SO_protein_coding	0.638	0.561	0.156	0.64	0.546	0.376
Tbru_Tb927.6.1210_|_organism_Trypanosoma_brucei_TREU927_|_product_kinetoplastid_kinetochore_protein_6_(kkt6)_|_location_Tb927_06_v5.1:462267-462884(-)_|_length_205_|_sequence_SO_chromosome_|_SO_protein_coding	0.65	0.579	0.5	0.675	0.58	0.505	0.48
Tgra_Tgr.176.1110_|_organism_Trypanosoma_grayi_ANR4_|_product_hypothetical_conserved_protein_|_location_Tgr_176_V1:19120-19752(+)_|_length_210_|_sequence_SO_contig_|_SO_protein_coding	0.644	0.551	0.307	0.667	0.507	0.376	0.298	0.431
EMOLV88_120005800_|_Endotrypanum_monterogeii_strain_LV88_|_kinetoplastid_kinetochore_protein_6_putative_|_protein_|_length_205	0.648	0.551	0.176	0.635	0.537	0.391	0.088	0.48	0.307
LMJLV39_120006000_|_Leishmania_major_strain_LV39c5_|_kinetoplastid_kinetochore_protein_6_putative_|_protein_|_length_205	0.638	0.561	0.156	0.64	0.546	0.376	0	0.48	0.298	0.088
LMARLEM2494_120006000_|_Leishmania_sp._MAR_LEM2494_|_kinetoplastid_kinetochore_protein_6_putative_|_protein_|_length_205	0.643	0.566	0.146	0.631	0.537	0.381	0.068	0.48	0.293	0.098	0.068
LPAL13_120005800_|_Leishmania_panamensis_MHOM/COL/81/L13_|_kinetoplastid_kinetochore_protein_6_putative_|_protein_|_length_205	0.658	0.556	0.146	0.64	0.522	0.391	0.073	0.47	0.293	0.098	0.073	0.088
TcCLB.507603.70_|_Trypanosoma_cruzi_CL_Brener_Esmeraldo-like_|_kinetoplastid_kinetochore_protein_6_putative_|_protein_|_length_210	0.639	0.531	0.312	0.647	0.522	0.332	0.322	0.431	0.177	0.317	0.322	0.317	0.317
LINF_120005900_|_Leishmania_infantum_JPCM5_|_kinetoplastid_kinetochore_protein_6_-_putative_|_protein_|_length_205	0.633	0.556	0.141	0.635	0.532	0.376	0.024	0.48	0.298	0.093	0.024	0.078	0.073	0.302
TcCLB.509429.140_|_Trypanosoma_cruzi_CL_Brener_Non-Esmeraldo-like_|_kinetoplastid_kinetochore_protein_6_putative_|_protein_|_length_210	0.644	0.531	0.322	0.647	0.522	0.342	0.327	0.436	0.187	0.317	0.327	0.322	0.322	0.019	0.307
LENLEM3045_120006000_|_Leishmania_enriettii_strain_LEM3045_|_kinetoplastid_kinetochore_protein_6_putative_|_protein_|_length_205	0.653	0.566	0.132	0.64	0.532	0.381	0.073	0.47	0.288	0.083	0.073	0.068	0.068	0.312	0.073	0.317
LMJSD75_120006800_|_Leishmania_major_strain_SD_75.1_|_kinetoplastid_kinetochore_protein_6_putative_|_protein_|_length_205	0.638	0.561	0.156	0.64	0.546	0.376	0	0.48	0.298	0.088	0	0.068	0.073	0.322	0.024	0.327	0.073
LmxM.12.0080_|_Leishmania_mexicana_MHOM/GT/2001/U1103_|_kinetoplastid_kinetochore_protein_6_putative_|_protein_|_length_205	0.643	0.561	0.146	0.635	0.541	0.381	0.029	0.475	0.293	0.088	0.029	0.073	0.054	0.317	0.029	0.322	0.063	0.029
LARLEM1108_120005900_|_Leishmania_arabica_strain_LEM1108_|_kinetoplastid_kinetochore_protein_6_putative_|_protein_|_length_205	0.638	0.561	0.161	0.645	0.546	0.376	0.015	0.47	0.302	0.093	0.015	0.073	0.078	0.327	0.034	0.332	0.078	0.015	0.034
LTULEM423_120005900_|_Leishmania_turanica_strain_LEM423_|_kinetoplastid_kinetochore_protein_6_putative_|_protein_|_length_205	0.638	0.556	0.161	0.64	0.541	0.371	0.015	0.475	0.298	0.083	0.015	0.068	0.078	0.322	0.034	0.327	0.073	0.015	0.034	0.01
CFAC1_010006400_|_Crithidia_fasciculata_strain_Cf-Cl_|_kinetoplastid_kinetochore_protein_6_putative_|_protein_|_length_205	0.638	0.571	0.132	0.64	0.532	0.386	0.127	0.48	0.307	0.151	0.127	0.137	0.127	0.322	0.117	0.327	0.132	0.127	0.117	0.127	0.127
LGELEM452_120006000_|_Leishmania_gerbilli_strain_LEM452_|_kinetoplastid_kinetochore_protein_6_putative_|_protein_|_length_205	0.638	0.556	0.161	0.64	0.541	0.371	0.01	0.475	0.298	0.088	0.01	0.068	0.073	0.322	0.029	0.327	0.073	0.01	0.029	0.005	0.005	0.122
LbrM.12.0110_|_Leishmania_braziliensis_MHOM/BR/75/M2904_|_kinetoplastid_kinetochore_protein_6_putative_|_protein_|_length_205	0.658	0.561	0.146	0.64	0.522	0.396	0.078	0.475	0.298	0.102	0.078	0.093	0.005	0.322	0.078	0.327	0.073	0.078	0.059	0.083	0.083	0.132	0.078
LTRL590_120006000_|_Leishmania_tropica_L590_|_kinetoplastid_kinetochore_protein_6_putative_|_protein_|_length_205	0.638	0.561	0.156	0.64	0.546	0.376	0.005	0.48	0.298	0.083	0.005	0.063	0.068	0.322	0.024	0.327	0.068	0.005	0.024	0.01	0.01	0.122	0.005	0.073
Tbg972.6.910_|_Trypanosoma_brucei_gambiense_DAL972_|_kinetoplastid_kinetochore_protein_6_putative_|_protein_|_length_205	0.65	0.574	0.5	0.675	0.576	0.505	0.48	0.005	0.431	0.48	0.48	0.48	0.47	0.431	0.48	0.436	0.47	0.48	0.475	0.47	0.475	0.48	0.475	0.475	0.48
LdBPK_120080.1_|_Leishmania_donovani_BPK282A1_|_kinetoplastid_kinetochore_protein_6_putative_|_protein_|_length_279	0.633	0.556	0.141	0.635	0.532	0.376	0.024	0.48	0.298	0.093	0.024	0.078	0.073	0.302	0	0.307	0.073	0.024	0.029	0.034	0.034	0.117	0.029	0.078	0.024	0.48
TvY486_0600720_|_Trypanosoma_vivax_Y486_|_kinetoplastid_kinetochore_protein_6_putative_|_protein_|_length_211	0.652	0.556	0.38	0.688	0.524	0.371	0.371	0.488	0.274	0.366	0.371	0.371	0.366	0.274	0.361	0.269	0.361	0.371	0.366	0.376	0.371	0.385	0.371	0.371	0.371	0.488	0.361
LBRM2903_120005800_|_Leishmania_braziliensis_MHOM/BR/75/M2903_|_kinetoplastid_kinetochore_protein_6_putative_|_protein_|_length_205	0.658	0.561	0.146	0.64	0.522	0.396	0.078	0.475	0.298	0.102	0.078	0.093	0.005	0.322	0.078	0.327	0.073	0.078	0.059	0.083	0.083	0.132	0.078	0	0.073	0.475	0.078	0.371
LAEL147_000162700_|_Leishmania_aethiopica_L147_|_kinetoplastid_kinetochore_protein_6_putative_|_protein_|_length_205	0.638	0.561	0.156	0.64	0.546	0.376	0.005	0.48	0.298	0.083	0.005	0.063	0.068	0.322	0.024	0.327	0.068	0.005	0.024	0.01	0.01	0.122	0.005	0.073	0	0.48	0.024	0.371	0.073
Table S18. Estimates of evolutionary divergence among putative KKT6 sequences.
The numbers of amino acid differences per site between sequences are shown. The analysis involved 30 amino acid sequences. All ambiguous positions were removed for each sequence pair. There were 254 positions in the final dataset. The evolutionary analysis was conducted in MEGA7 [1].
No sequences were removed from further analyses.

## Sheet: Table S19
Protein ID	BS46505_BS46505_hypothetical_protein_putative_19602506:19604773_forward_MW:84076	LpyrH10_35_0280	Tbor_TRINITY_DN6085_c1_g1::TRINITY_DN6085_c1_g1_i12::g.10787::m.10787_TRINITY_DN6085_c1_g1::TRINITY_DN6085_c1_g1_i12::g.10787_ORF_type:5prime_partial_len:605_(-)_TRINITY_DN6085_c1_g1_i12:546-2360(-)	PCON_0004780.mRNA-p1_|_transcript_PCON_0004780.mRNA_|_gene_PCON_0004780_|_organism_Paratrypanosoma_confusum_CUL13_|_gene_product_dynein_heavy_chain_|_transcript_product_dynein_heavy_chain_|_location_Pcon_scaffold00001_2:867634-869904(-)_|_protein_length_756_|_sequence_SO_supercontig_|_SO_protein_c	LmjF.27.0430_|_organism_Leishmania_major_strain_Friedlin_|_product_hypothetical_protein_conserved_|_location_LmjF.27:120228-122060(+)_|_length_610_|_sequence_SO_chromosome_|_SO_protein_coding	Tbru_Tb927.11.1030_|_organism_Trypanosoma_brucei_TREU927_|_product_kinetoplastid_kinetochore_protein_7_(kkt7)_|_location_Tb927_11_v5.1:262741-265291(+)_|_length_644_|_sequence_SO_chromosome_|_SO_protein_coding	Tgra_Tgr.18.1070_|_organism_Trypanosoma_grayi_ANR4_|_product_dynein_heavy_chain_putative_|_location_Tgr_18_V1:14967-16925(-)_|_length_652_|_sequence_SO_contig_|_SO_protein_coding	LbrM.27.0520	LmxM.27.0430	TcIL3000.11.950	TcCLB.506925.490	TvY486_1100920
BS46505_BS46505_hypothetical_protein_putative_19602506:19604773_forward_MW:84076
LpyrH10_35_0280	0.73
Tbor_TRINITY_DN6085_c1_g1::TRINITY_DN6085_c1_g1_i12::g.10787::m.10787_TRINITY_DN6085_c1_g1::TRINITY_DN6085_c1_g1_i12::g.10787_ORF_type:5prime_partial_len:605_(-)_TRINITY_DN6085_c1_g1_i12:546-2360(-)	0.852	0.82
PCON_0004780.mRNA-p1_|_transcript_PCON_0004780.mRNA_|_gene_PCON_0004780_|_organism_Paratrypanosoma_confusum_CUL13_|_gene_product_dynein_heavy_chain_|_transcript_product_dynein_heavy_chain_|_location_Pcon_scaffold00001_2:867634-869904(-)_|_protein_length_756_|_sequence_SO_supercontig_|_SO_protein_c	0.779	0.659	0.846
LmjF.27.0430_|_organism_Leishmania_major_strain_Friedlin_|_product_hypothetical_protein_conserved_|_location_LmjF.27:120228-122060(+)_|_length_610_|_sequence_SO_chromosome_|_SO_protein_coding	0.731	0.286	0.809	0.654
Tbru_Tb927.11.1030_|_organism_Trypanosoma_brucei_TREU927_|_product_kinetoplastid_kinetochore_protein_7_(kkt7)_|_location_Tb927_11_v5.1:262741-265291(+)_|_length_644_|_sequence_SO_chromosome_|_SO_protein_coding	0.836	0.777	0.863	0.823	0.756
Tgra_Tgr.18.1070_|_organism_Trypanosoma_grayi_ANR4_|_product_dynein_heavy_chain_putative_|_location_Tgr_18_V1:14967-16925(-)_|_length_652_|_sequence_SO_contig_|_SO_protein_coding	0.759	0.605	0.84	0.691	0.614	0.757
LbrM.27.0520	0.724	0.306	0.822	0.656	0.164	0.76	0.61
LmxM.27.0430	0.729	0.284	0.81	0.653	0.056	0.754	0.608	0.154
TcIL3000.11.950	0.78	0.716	0.886	0.739	0.694	0.789	0.703	0.694	0.694
TcCLB.506925.490	0.772	0.612	0.84	0.707	0.612	0.782	0.46	0.607	0.605	0.722
TvY486_1100920	0.764	0.619	0.853	0.726	0.64	0.788	0.593	0.639	0.632	0.705	0.612
Table S19. Estimates of evolutionary divergence among putative KKT7 sequences.
The numbers of amino acid differences per site between sequences are shown. The analysis involved 12 amino acid sequences. All ambiguous positions were removed for each sequence pair. There were 873 positions in the final dataset. The evolutionary analysis was conducted in MEGA7 [1].
No sequences were removed from further analyses.

## Sheet: Table S20
Protein ID	BS23830_BS23830_hypothetical_protein_putative_9991831:9993468_forward_MW:59719	LpyrH10_29_0850	Ndes_Gene.60193::CAMNT_0016079715::g.60193::m.60193_Gene.60193::CAMNT_0016079715::g.60193_ORF_type:5prime_partial_len:501_(+)_CAMNT_0016079715:2-1504(+)	Tbor_TRINITY_DN8332_c0_g1::TRINITY_DN8332_c0_g1_i1::g.21077::m.21077_TRINITY_DN8332_c0_g1::TRINITY_DN8332_c0_g1_i1::g.21077_ORF_type:5prime_partial_len:649_(+)_TRINITY_DN8332_c0_g1_i1:1-1947(+)	PCON_0067330.mRNA-p1_|_transcript_PCON_0067330.mRNA_|_gene_PCON_0067330_|_organism_Paratrypanosoma_confusum_CUL13_|_gene_product_hypothetical_protein_|_transcript_product_hypothetical_protein_|_location_Pcon_scaffold00045:118512-119957(+)_|_protein_length_481_|_sequence_SO_supercontig_|_SO_protein	LmjF.31.2750_|_organism_Leishmania_major_strain_Friedlin_|_product_kinetoplastid_kinetochore_protein_8_putative_(kkt8)_|_location_LmjF.31:1321718-1323037(-)_|_length_439_|_sequence_SO_chromosome_|_SO_protein_coding	Tbru_Tb927.4.5110_|_organism_Trypanosoma_brucei_TREU927_|_product_kinetoplastid_kinetochore_protein_8_putative_(kkt8)_|_location_Tb927_04_v5.1:1398640-1399839(-)_|_length_399_|_sequence_SO_chromosome_|_SO_protein_coding	Tgra_Tgr.999.1030_|_organism_Trypanosoma_grayi_ANR4_|_product_hypothetical_conserved_protein_|_location_Tgr_999_V1:3756-4877(-)_|_length_373_|_sequence_SO_contig_|_SO_protein_coding	LmxM.30.2750_|_Leishmania_mexicana_MHOM/GT/2001/U1103_|_kinetoplastid_kinetochore_protein_8_putative_|_protein_|_length_439	LENLEM3045_310017800_|_Leishmania_enriettii_strain_LEM3045_|_kinetoplastid_kinetochore_protein_8_putative_|_protein_|_length_441	TcIL3000_0_33270_|_Trypanosoma_congolense_IL3000_|_kinetoplastid_kinetochore_protein_8_putative_|_protein_|_length_276	TvY486_0806790_|_Trypanosoma_vivax_Y486_|_kinetoplastid_kinetochore_protein_8_putative_|_protein_|_length_392	LMJLV39_310037900_|_Leishmania_major_strain_LV39c5_|_kinetoplastid_kinetochore_protein_8_putative_|_protein_|_length_439	LTRL590_310041300_|_Leishmania_tropica_L590_|_kinetoplastid_kinetochore_protein_8_putative_|_protein_|_length_438	TcIL3000_8_7500_|_Trypanosoma_congolense_IL3000_|_kinetoplastid_kinetochore_protein_8_putative_|_protein_|_length_386	LMARLEM2494_310018500_|_Leishmania_sp._MAR_LEM2494_|_kinetoplastid_kinetochore_protein_8_putative_|_protein_|_length_436	LARLEM1108_310037000_|_Leishmania_arabica_strain_LEM1108_|_kinetoplastid_kinetochore_protein_8_putative_|_protein_|_length_439	LbrM.31.3100_|_Leishmania_braziliensis_MHOM/BR/75/M2904_|_kinetoplastid_kinetochore_protein_8_putative_|_protein_|_length_436	TcCLB.510593.40_|_Trypanosoma_cruzi_CL_Brener_Esmeraldo-like_|_kinetoplastid_kinetochore_protein_8_putative_|_protein_|_length_380	LAEL147_000008700_|_Leishmania_aethiopica_L147_|_kinetoplastid_kinetochore_protein_8_putative_|_protein_|_length_272	LdBPK_312840.1_|_Leishmania_donovani_BPK282A1_|_kinetoplastid_kinetochore_protein_8_putative_|_protein_|_length_434	EMOLV88_310031100_|_Endotrypanum_monterogeii_strain_LV88_|_kinetoplastid_kinetochore_protein_8_putative_|_protein_|_length_430	Tbg972.4.5300_|_Trypanosoma_brucei_gambiense_DAL972_|_kinetoplastid_kinetochore_protein_8_putative_|_protein_|_length_399	CFAC1_270062500_|_Crithidia_fasciculata_strain_Cf-Cl_|_kinetoplastid_kinetochore_protein_8_putative_|_protein_|_length_395	LINF_310036100_|_Leishmania_infantum_JPCM5_|_kinetoplastid_kinetochore_protein_8_-_putative_|_protein_|_length_434	LPAL13_310033900_|_Leishmania_panamensis_MHOM/COL/81/L13_|_kinetoplastid_kinetochore_protein_8_putative_|_protein_|_length_436	LMJSD75_310037900_|_Leishmania_major_strain_SD_75.1_|_kinetoplastid_kinetochore_protein_8_putative_|_protein_|_length_439
BS23830_BS23830_hypothetical_protein_putative_9991831:9993468_forward_MW:59719
LpyrH10_29_0850	0.775
Ndes_Gene.60193::CAMNT_0016079715::g.60193::m.60193_Gene.60193::CAMNT_0016079715::g.60193_ORF_type:5prime_partial_len:501_(+)_CAMNT_0016079715:2-1504(+)	0.842	0.817
Tbor_TRINITY_DN8332_c0_g1::TRINITY_DN8332_c0_g1_i1::g.21077::m.21077_TRINITY_DN8332_c0_g1::TRINITY_DN8332_c0_g1_i1::g.21077_ORF_type:5prime_partial_len:649_(+)_TRINITY_DN8332_c0_g1_i1:1-1947(+)	0.837	0.804	0.835
PCON_0067330.mRNA-p1_|_transcript_PCON_0067330.mRNA_|_gene_PCON_0067330_|_organism_Paratrypanosoma_confusum_CUL13_|_gene_product_hypothetical_protein_|_transcript_product_hypothetical_protein_|_location_Pcon_scaffold00045:118512-119957(+)_|_protein_length_481_|_sequence_SO_supercontig_|_SO_protein	0.791	0.676	0.831	0.763
LmjF.31.2750_|_organism_Leishmania_major_strain_Friedlin_|_product_kinetoplastid_kinetochore_protein_8_putative_(kkt8)_|_location_LmjF.31:1321718-1323037(-)_|_length_439_|_sequence_SO_chromosome_|_SO_protein_coding	0.779	0.325	0.775	0.8	0.656
Tbru_Tb927.4.5110_|_organism_Trypanosoma_brucei_TREU927_|_product_kinetoplastid_kinetochore_protein_8_putative_(kkt8)_|_location_Tb927_04_v5.1:1398640-1399839(-)_|_length_399_|_sequence_SO_chromosome_|_SO_protein_coding	0.797	0.713	0.823	0.8	0.732	0.664
Tgra_Tgr.999.1030_|_organism_Trypanosoma_grayi_ANR4_|_product_hypothetical_conserved_protein_|_location_Tgr_999_V1:3756-4877(-)_|_length_373_|_sequence_SO_contig_|_SO_protein_coding	0.78	0.617	0.828	0.778	0.658	0.594	0.655
LmxM.30.2750_|_Leishmania_mexicana_MHOM/GT/2001/U1103_|_kinetoplastid_kinetochore_protein_8_putative_|_protein_|_length_439	0.775	0.321	0.771	0.788	0.653	0.055	0.672	0.591
LENLEM3045_310017800_|_Leishmania_enriettii_strain_LEM3045_|_kinetoplastid_kinetochore_protein_8_putative_|_protein_|_length_441	0.789	0.352	0.795	0.791	0.66	0.189	0.677	0.579	0.187
TcIL3000_0_33270_|_Trypanosoma_congolense_IL3000_|_kinetoplastid_kinetochore_protein_8_putative_|_protein_|_length_276	0.798	0.727	0.805	0.774	0.745	0.696	0.665	0.579	0.696	0.689
TvY486_0806790_|_Trypanosoma_vivax_Y486_|_kinetoplastid_kinetochore_protein_8_putative_|_protein_|_length_392	0.788	0.685	0.82	0.787	0.702	0.647	0.69	0.547	0.645	0.648	0.637
LMJLV39_310037900_|_Leishmania_major_strain_LV39c5_|_kinetoplastid_kinetochore_protein_8_putative_|_protein_|_length_439	0.777	0.325	0.775	0.8	0.658	0.002	0.664	0.591	0.052	0.187	0.7	0.645
LTRL590_310041300_|_Leishmania_tropica_L590_|_kinetoplastid_kinetochore_protein_8_putative_|_protein_|_length_438	0.776	0.325	0.775	0.795	0.657	0.034	0.659	0.593	0.055	0.189	0.696	0.652	0.032
TcIL3000_8_7500_|_Trypanosoma_congolense_IL3000_|_kinetoplastid_kinetochore_protein_8_putative_|_protein_|_length_386	0.814	0.745	0.822	0.795	0.768	0.703	0.69	0.596	0.701	0.701	0.018	0.682	0.706	0.7
LMARLEM2494_310018500_|_Leishmania_sp._MAR_LEM2494_|_kinetoplastid_kinetochore_protein_8_putative_|_protein_|_length_436	0.794	0.367	0.786	0.796	0.66	0.186	0.672	0.581	0.188	0.151	0.67	0.661	0.188	0.19	0.68
LARLEM1108_310037000_|_Leishmania_arabica_strain_LEM1108_|_kinetoplastid_kinetochore_protein_8_putative_|_protein_|_length_439	0.782	0.33	0.778	0.8	0.656	0.039	0.661	0.583	0.071	0.203	0.696	0.653	0.036	0.048	0.703	0.2
LbrM.31.3100_|_Leishmania_braziliensis_MHOM/BR/75/M2904_|_kinetoplastid_kinetochore_protein_8_putative_|_protein_|_length_436	0.771	0.341	0.8	0.791	0.675	0.144	0.677	0.6	0.142	0.209	0.704	0.669	0.142	0.133	0.702	0.22	0.156
TcCLB.510593.40_|_Trypanosoma_cruzi_CL_Brener_Esmeraldo-like_|_kinetoplastid_kinetochore_protein_8_putative_|_protein_|_length_380	0.808	0.626	0.806	0.803	0.685	0.593	0.658	0.329	0.598	0.594	0.633	0.58	0.593	0.595	0.649	0.596	0.588	0.61
LAEL147_000008700_|_Leishmania_aethiopica_L147_|_kinetoplastid_kinetochore_protein_8_putative_|_protein_|_length_272	0.798	0.317	0.758	0.809	0.657	0.026	0.671	0.59	0.033	0.158	0.708	0.66	0.026	0.018	0.714	0.156	0.044	0.138	0.588
LdBPK_312840.1_|_Leishmania_donovani_BPK282A1_|_kinetoplastid_kinetochore_protein_8_putative_|_protein_|_length_434	0.774	0.321	0.782	0.793	0.649	0.041	0.659	0.586	0.058	0.194	0.7	0.637	0.039	0.042	0.703	0.195	0.058	0.142	0.588	0.037
EMOLV88_310031100_|_Endotrypanum_monterogeii_strain_LV88_|_kinetoplastid_kinetochore_protein_8_putative_|_protein_|_length_430	0.765	0.384	0.804	0.803	0.682	0.251	0.686	0.584	0.242	0.291	0.695	0.66	0.249	0.24	0.699	0.275	0.256	0.263	0.595	0.201	0.244
Tbg972.4.5300_|_Trypanosoma_brucei_gambiense_DAL972_|_kinetoplastid_kinetochore_protein_8_putative_|_protein_|_length_399	0.797	0.713	0.823	0.8	0.735	0.664	0.01	0.658	0.672	0.677	0.658	0.688	0.664	0.659	0.682	0.672	0.661	0.677	0.658	0.671	0.659	0.686
CFAC1_270062500_|_Crithidia_fasciculata_strain_Cf-Cl_|_kinetoplastid_kinetochore_protein_8_putative_|_protein_|_length_395	0.774	0.288	0.793	0.777	0.627	0.357	0.661	0.549	0.349	0.388	0.669	0.621	0.357	0.351	0.68	0.39	0.359	0.357	0.559	0.366	0.349	0.371	0.661
LINF_310036100_|_Leishmania_infantum_JPCM5_|_kinetoplastid_kinetochore_protein_8_-_putative_|_protein_|_length_434	0.777	0.319	0.782	0.795	0.652	0.037	0.661	0.589	0.053	0.194	0.7	0.639	0.035	0.037	0.703	0.195	0.053	0.137	0.59	0.03	0.005	0.244	0.661	0.346
LPAL13_310033900_|_Leishmania_panamensis_MHOM/COL/81/L13_|_kinetoplastid_kinetochore_protein_8_putative_|_protein_|_length_436	0.773	0.338	0.802	0.796	0.679	0.147	0.677	0.6	0.144	0.211	0.7	0.677	0.144	0.138	0.702	0.218	0.156	0.023	0.612	0.149	0.142	0.268	0.677	0.362	0.137
LMJSD75_310037900_|_Leishmania_major_strain_SD_75.1_|_kinetoplastid_kinetochore_protein_8_putative_|_protein_|_length_439	0.779	0.325	0.775	0.8	0.656	0	0.664	0.594	0.055	0.189	0.696	0.647	0.002	0.034	0.703	0.186	0.039	0.144	0.593	0.026	0.041	0.251	0.664	0.357	0.037	0.147
Table S20. Estimates of evolutionary divergence among putative KKT8 sequences.
The numbers of amino acid differences per site between sequences are shown. The analysis involved 27 amino acid sequences. All ambiguous positions were removed for each sequence pair. There were 751 positions in the final dataset. The evolutionary analysis was conducted in MEGA7 [1].
No sequences were removed from further analyses.

## Sheet: Table S21
Protein ID	Ahoya_Gene.10016_c4363_g1_i1_g.10016_m.10016_Gene.10016_c4363_g1_i1_g.10016_ORF_type:5prime_partial_len:335_(-)_c4363_g1_i1:37-1041(-)	BS91660_BS91660_hypothetical_protein_putative_38358585:38359349_forward_MW:28842	Hpha_TRINITY_DN9871_c0_g1::TRINITY_DN9871_c0_g1_i2::g.81462::m.81462_TRINITY_DN9871_c0_g1::TRINITY_DN9871_c0_g1_i2::g.81462_ORF_type:internal_len:325_(+)_TRINITY_DN9871_c0_g1_i2:3-974(+)	LpyrH10_27_1040	LpyrH10_33_0930	Ndes_Gene.65969::CAMNT_0016082435::g.65969::m.65969_Gene.65969::CAMNT_0016082435::g.65969_ORF_type:internal_len:246_(+)_CAMNT_0016082435:2-736(+)	PhF_6_TR16772_c0_g1_i1_m.25363_TR16772_c0_g1_i1_g.25363_ORF_TR16772_c0_g1_i1_g.25363_TR16772_c0_g1_i1_m.25363_type:internal_len:141_(+)_TR16772_c0_g1_i1:3-422(+)	Tbor_TRINITY_DN3812_c0_g1::TRINITY_DN3812_c0_g1_i1::g.5542::m.5542_TRINITY_DN3812_c0_g1::TRINITY_DN3812_c0_g1_i1::g.5542_ORF_type:complete_len:221_(+)_TRINITY_DN3812_c0_g1_i1:114-776(+)	PCON_0035000.mRNA-p1_|_transcript_PCON_0035000.mRNA_|_gene_PCON_0035000_|_organism_Paratrypanosoma_confusum_CUL13_|_gene_product_hypothetical_protein_|_transcript_product_hypothetical_protein_|_location_Pcon_scaffold00010_2:25296-26333(-)_|_protein_length_345_|_sequence_SO_supercontig_|_SO_protein	LmjF.02.0610_|_organism_Leishmania_major_strain_Friedlin_|_product_hypothetical_protein_conserved_|_location_LmjF.02:315240-316205(+)_|_length_321_|_sequence_SO_chromosome_|_SO_protein_coding	Tbru_Tb927.8.1150_|_organism_Trypanosoma_brucei_TREU927_|_product_kinetoplastid_kinetochore_protein_9_(kkt9)_|_location_Tb927_08_v5.1:366577-367605(-)_|_length_342_|_sequence_SO_chromosome_|_SO_protein_coding	Tgra_Tgr.1191.1010_|_organism_Trypanosoma_grayi_ANR4_|_product_hypothetical_conserved_protein_|_location_Tgr_1191_V1:3528-4505(+)_|_length_325_|_sequence_SO_contig_|_SO_protein_coding	LbrM.02.0590	LmxM.02.0610	TcIL3000_0_31110	TcCLB.506401.160
Ahoya_Gene.10016_c4363_g1_i1_g.10016_m.10016_Gene.10016_c4363_g1_i1_g.10016_ORF_type:5prime_partial_len:335_(-)_c4363_g1_i1:37-1041(-)
BS91660_BS91660_hypothetical_protein_putative_38358585:38359349_forward_MW:28842	0.831
Hpha_TRINITY_DN9871_c0_g1::TRINITY_DN9871_c0_g1_i2::g.81462::m.81462_TRINITY_DN9871_c0_g1::TRINITY_DN9871_c0_g1_i2::g.81462_ORF_type:internal_len:325_(+)_TRINITY_DN9871_c0_g1_i2:3-974(+)	0.887	0.877
LpyrH10_27_1040	0.826	0.687	0.847
LpyrH10_33_0930	0.829	0.683	0.847	0.009
Ndes_Gene.65969::CAMNT_0016082435::g.65969::m.65969_Gene.65969::CAMNT_0016082435::g.65969_ORF_type:internal_len:246_(+)_CAMNT_0016082435:2-736(+)	0.772	0.815	0.841	0.742	0.742
PhF_6_TR16772_c0_g1_i1_m.25363_TR16772_c0_g1_i1_g.25363_ORF_TR16772_c0_g1_i1_g.25363_TR16772_c0_g1_i1_m.25363_type:internal_len:141_(+)_TR16772_c0_g1_i1:3-422(+)	0.827	0.714	0.858	0.692	0.692	0.714
Tbor_TRINITY_DN3812_c0_g1::TRINITY_DN3812_c0_g1_i1::g.5542::m.5542_TRINITY_DN3812_c0_g1::TRINITY_DN3812_c0_g1_i1::g.5542_ORF_type:complete_len:221_(+)_TRINITY_DN3812_c0_g1_i1:114-776(+)	0.798	0.711	0.882	0.755	0.75	0.767	0.649
PCON_0035000.mRNA-p1_|_transcript_PCON_0035000.mRNA_|_gene_PCON_0035000_|_organism_Paratrypanosoma_confusum_CUL13_|_gene_product_hypothetical_protein_|_transcript_product_hypothetical_protein_|_location_Pcon_scaffold00010_2:25296-26333(-)_|_protein_length_345_|_sequence_SO_supercontig_|_SO_protein	0.845	0.699	0.876	0.718	0.715	0.803	0.712	0.732
LmjF.02.0610_|_organism_Leishmania_major_strain_Friedlin_|_product_hypothetical_protein_conserved_|_location_LmjF.02:315240-316205(+)_|_length_321_|_sequence_SO_chromosome_|_SO_protein_coding	0.809	0.694	0.84	0.351	0.358	0.755	0.692	0.727	0.726
Tbru_Tb927.8.1150_|_organism_Trypanosoma_brucei_TREU927_|_product_kinetoplastid_kinetochore_protein_9_(kkt9)_|_location_Tb927_08_v5.1:366577-367605(-)_|_length_342_|_sequence_SO_chromosome_|_SO_protein_coding	0.838	0.829	0.853	0.727	0.727	0.782	0.774	0.791	0.786	0.722
Tgra_Tgr.1191.1010_|_organism_Trypanosoma_grayi_ANR4_|_product_hypothetical_conserved_protein_|_location_Tgr_1191_V1:3528-4505(+)_|_length_325_|_sequence_SO_contig_|_SO_protein_coding	0.822	0.69	0.874	0.565	0.568	0.76	0.714	0.709	0.699	0.577	0.663
LbrM.02.0590	0.803	0.706	0.846	0.371	0.377	0.764	0.692	0.727	0.726	0.144	0.725	0.58
LmxM.02.0610	0.816	0.687	0.84	0.351	0.351	0.769	0.692	0.727	0.719	0.05	0.725	0.58	0.154
TcIL3000_0_31110	0.838	0.75	0.904	0.672	0.666	0.76	0.759	0.764	0.756	0.675	0.669	0.605	0.679	0.675
TcCLB.506401.160	0.832	0.698	0.872	0.605	0.608	0.751	0.692	0.723	0.688	0.601	0.696	0.32	0.605	0.605	0.622
Table S21. Estimates of evolutionary divergence among putative KKT9 sequences.
The numbers of amino acid differences per site between sequences are shown. The analysis involved 16 amino acid sequences. All ambiguous positions were removed for each sequence pair. There were 379 positions in the final dataset. The evolutionary analysis was conducted in MEGA7 [1].
No sequences were removed from further analyses.

## Sheet: Table S22
Protein ID	Ahoya_Gene.46470_c12293_g3_i1_g.46470_m.46470_Gene.46470_c12293_g3_i1_g.46470_ORF_type:5prime_partial_len:527_(-)_c12293_g3_i1:178-1758(-)	Ahoya_Gene.46472_c12293_g4_i1_g.46472_m.46472_Gene.46472_c12293_g4_i1_g.46472_ORF_type:complete_len:1407_(-)_c12293_g4_i1:738-4958(-)	Ahoya_Gene.46479_c12293_g4_i2_g.46479_m.46479_Gene.46479_c12293_g4_i2_g.46479_ORF_type:5prime_partial_len:387_(-)_c12293_g4_i2:738-1898(-)	Ahoya_Gene.46480_c12293_g4_i3_g.46480_m.46480_Gene.46480_c12293_g4_i3_g.46480_ORF_type:5prime_partial_len:436_(-)_c12293_g4_i3:738-2045(-)	BS75410_BS75410_protein_kinase_putative_31839313:31840710_forward_MW:52413	BS75425_BS75425_protein_kinase_putative_31842994:31844372_forward_MW:51931	Egra_Gene.83908::EG_transcript_18328::g.83908::m.83908_Gene.83908::EG_transcript_18328::g.83908_ORF_type:3prime_partial_len:330_(+)_EG_transcript_18328:75-1061(+)	Egym_Gene.47741::CAMNT_0000670001::g.47741::m.47741_Gene.47741::CAMNT_0000670001::g.47741_ORF_type:5prime_partial_len:495_(+)_CAMNT_0000670001:3-1487(+)	Hpha_TRINITY_DN12281_c0_g1::TRINITY_DN12281_c0_g1_i2::g.16914::m.16914_TRINITY_DN12281_c0_g1::TRINITY_DN12281_c0_g1_i2::g.16914_ORF_type:5prime_partial_len:510_(-)_TRINITY_DN12281_c0_g1_i2:694-2223(-)	Hpha_TRINITY_DN12281_c0_g1::TRINITY_DN12281_c0_g1_i3::g.16916::m.16916_TRINITY_DN12281_c0_g1::TRINITY_DN12281_c0_g1_i3::g.16916_ORF_type:5prime_partial_len:510_(-)_TRINITY_DN12281_c0_g1_i3:653-2182(-)	Hpha_TRINITY_DN15443_c2_g2::TRINITY_DN15443_c2_g2_i1::g.173969::m.173969_TRINITY_DN15443_c2_g2::TRINITY_DN15443_c2_g2_i1::g.173969_ORF_type:complete_len:471_(-)_TRINITY_DN15443_c2_g2_i1:490-1902(-)	Hpha_TRINITY_DN15443_c2_g2::TRINITY_DN15443_c2_g2_i2::g.174023::m.174023_TRINITY_DN15443_c2_g2::TRINITY_DN15443_c2_g2_i2::g.174023_ORF_type:complete_len:471_(-)_TRINITY_DN15443_c2_g2_i2:394-1806(-)	LpyrH10_16_0900	LpyrH10_16_0910	LpyrH10_16_0920	Ndes_Gene.51275::CAMNT_0016065577::g.51275::m.51275_Gene.51275::CAMNT_0016065577::g.51275_ORF_type:5prime_partial_len:395_(-)_CAMNT_0016065577:179-1363(-)	Ndes_Gene.65119::CAMNT_0016069109::g.65119::m.65119_Gene.65119::CAMNT_0016069109::g.65119_ORF_type:complete_len:458_(+)_CAMNT_0016069109:110-1483(+)	Perk_KNH06089.1_hypothetical_protein_XU18_3026_Perkinsela_sp._CCAP_1560/4	PhF_6_TR13702_c0_g1_i4_m.22127_TR13702_c0_g1_i4_g.22127_ORF_TR13702_c0_g1_i4_g.22127_TR13702_c0_g1_i4_m.22127_type:complete_len:431_(+)_TR13702_c0_g1_i4:103-1395(+)	PhF_6_TR19076_c1_g1_i1_m.28049_TR19076_c1_g1_i1_g.28049_ORF_TR19076_c1_g1_i1_g.28049_TR19076_c1_g1_i1_m.28049_type:complete_len:447_(+)_TR19076_c1_g1_i1:51-1391(+)	PhF_6_TR40942_c0_g1_i1_m.61947_TR40942_c0_g1_i1_g.61947_ORF_TR40942_c0_g1_i1_g.61947_TR40942_c0_g1_i1_m.61947_type:complete_len:413_(+)_TR40942_c0_g1_i1:51-1289(+)	PhM_4_TR14858_c0_g2_i1_m.26167_TR14858_c0_g2_i1_g.26167_ORF_TR14858_c0_g2_i1_g.26167_TR14858_c0_g2_i1_m.26167_type:complete_len:431_(+)_TR14858_c0_g2_i1:192-1484(+)	PhM_4_TR14858_c0_g2_i2_m.26165_TR14858_c0_g2_i2_g.26165_ORF_TR14858_c0_g2_i2_g.26165_TR14858_c0_g2_i2_m.26165_type:complete_len:432_(+)_TR14858_c0_g2_i2:193-1488(+)	PhM_4_TR16433_c0_g8_i1_m.24892_TR16433_c0_g8_i1_g.24892_ORF_TR16433_c0_g8_i1_g.24892_TR16433_c0_g8_i1_m.24892_type:5prime_partial_len:568_(+)_TR16433_c0_g8_i1:3-1706(+)	Rcos_49891_TR16791_c0_g1_i1_g.49891_m.49891_Gene.49891_TR16791_c0_g1_i1_g.49891_ORF_type:internal_len:391_(+)_TR16791_c0_g1_i1:3-1172(+)	Rhum_TRINITY_DN14689_c14_g3::Rhum_TRINITY_DN14689_c14_g3_i1::g.109875::m.109875_Rhum_TRINITY_DN14689_c14_g3::Rhum_TRINITY_DN14689_c14_g3_i1::g.109875_ORF_type:5prime_partial_len:497_(-)_Rhum_TRINITY_DN14689_c14_g3_i1:387-1877(-)	Sspe_Gene.53651::Locus_29635_Transcript_1_1_Confidence_1.000_Length_1528::g.53651::m.53651_Gene.53651::Locus_29635_Transcript_1_1_Confidence_1.000_Length_1528::g.53651_ORF_type:5prime_partial_len:492_(-)_Locus_29635_Transcript_1_1_Confidence_1.000_Length_1528:53-1528(-)	Tbor_TRINITY_DN5934_c0_g1::TRINITY_DN5934_c0_g1_i1::g.19333::m.19333_TRINITY_DN5934_c0_g1::TRINITY_DN5934_c0_g1_i1::g.19333_ORF_type:5prime_partial_len:205_(-)_TRINITY_DN5934_c0_g1_i1:257-871(-)	Tbor_TRINITY_DN5934_c0_g1::TRINITY_DN5934_c0_g1_i5::g.19335::m.19335_TRINITY_DN5934_c0_g1::TRINITY_DN5934_c0_g1_i5::g.19335_ORF_type:5prime_partial_len:459_(-)_TRINITY_DN5934_c0_g1_i5:336-1712(-)	PCON_0083830.mRNA-p1_|_transcript_PCON_0083830.mRNA_|_gene_PCON_0083830_|_organism_Paratrypanosoma_confusum_CUL13_|_gene_product_protein_kinase_|_transcript_product_protein_kinase_|_location_Pcon_contig05647:21-461(-)_|_protein_length_146_|_sequence_SO_contig_|_SO_protein_coding_|_is_pseudo_false	PCON_0083840.mRNA-p1_|_transcript_PCON_0083840.mRNA_|_gene_PCON_0083840_|_organism_Paratrypanosoma_confusum_CUL13_|_gene_product_protein_kinase_|_transcript_product_protein_kinase_|_location_Pcon_contig05647:484-894(-)_|_protein_length_136_|_sequence_SO_contig_|_SO_protein_coding_|_is_pseudo_false	LmjF.09.0400_|_organism_Leishmania_major_strain_Friedlin_|_product_protein_kinase_putative_|_location_LmjF.09:164219-165496(+)_|_length_425_|_sequence_SO_chromosome_|_SO_protein_coding	LmjF.09.0410_|_organism_Leishmania_major_strain_Friedlin_|_product_protein_kinase_putative_|_location_LmjF.09:168197-169624(+)_|_length_475_|_sequence_SO_chromosome_|_SO_protein_coding	Tbru_Tb927.11.12420_|_organism_Trypanosoma_brucei_TREU927_|_product_kinetoplastid_kinetochore_protein_19_protein_kinase_putative_(kkt19)_|_location_Tb927_11_v5.1:3321965-3324016(+)_|_length_484_|_sequence_SO_chromosome_|_SO_protein_coding	Tbru_Tb927.11.12410_|_organism_Trypanosoma_brucei_TREU927_|_product_kinetoplastid_kinetochore_protein_10_(kkt10)_|_location_Tb927_11_v5.1:3314634-3316716(+)_|_length_465_|_sequence_SO_chromosome_|_SO_protein_coding	Tgra_Tgr.686.1040_|_organism_Trypanosoma_grayi_ANR4_|_product_protein_kinase_|_location_Tgr_686_V1:7644-9056(+)_|_length_470_|_sequence_SO_contig_|_SO_protein_coding	LbrM.09.0410	LmxM.09.0400	TcIL3000_0_20360	TcCLB.511127.320	TvY486_1113350	LINF_090009900	LbrM.09.0420	LmxM.09.0410	TcIL3000.11.13030	TcCLB.511127.330
Ahoya_Gene.46470_c12293_g3_i1_g.46470_m.46470_Gene.46470_c12293_g3_i1_g.46470_ORF_type:5prime_partial_len:527_(-)_c12293_g3_i1:178-1758(-)
Ahoya_Gene.46472_c12293_g4_i1_g.46472_m.46472_Gene.46472_c12293_g4_i1_g.46472_ORF_type:complete_len:1407_(-)_c12293_g4_i1:738-4958(-)	0.474
Ahoya_Gene.46479_c12293_g4_i2_g.46479_m.46479_Gene.46479_c12293_g4_i2_g.46479_ORF_type:5prime_partial_len:387_(-)_c12293_g4_i2:738-1898(-)	0.481	0.34
Ahoya_Gene.46480_c12293_g4_i3_g.46480_m.46480_Gene.46480_c12293_g4_i3_g.46480_ORF_type:5prime_partial_len:436_(-)_c12293_g4_i3:738-2045(-)	0.302	0.259	0.336
BS75410_BS75410_protein_kinase_putative_31839313:31840710_forward_MW:52413	0.465	0.522	0.566	0.412
BS75425_BS75425_protein_kinase_putative_31842994:31844372_forward_MW:51931	0.442	0.526	0.566	0.41	0.083
Egra_Gene.83908::EG_transcript_18328::g.83908::m.83908_Gene.83908::EG_transcript_18328::g.83908_ORF_type:3prime_partial_len:330_(+)_EG_transcript_18328:75-1061(+)	0.559	0.585	0.6	0.553	0.575	0.575
Egym_Gene.47741::CAMNT_0000670001::g.47741::m.47741_Gene.47741::CAMNT_0000670001::g.47741_ORF_type:5prime_partial_len:495_(+)_CAMNT_0000670001:3-1487(+)	0.641	0.66	0.624	0.616	0.645	0.631	0.213
Hpha_TRINITY_DN12281_c0_g1::TRINITY_DN12281_c0_g1_i2::g.16914::m.16914_TRINITY_DN12281_c0_g1::TRINITY_DN12281_c0_g1_i2::g.16914_ORF_type:5prime_partial_len:510_(-)_TRINITY_DN12281_c0_g1_i2:694-2223(-)	0.631	0.648	0.635	0.592	0.616	0.592	0.509	0.585
Hpha_TRINITY_DN12281_c0_g1::TRINITY_DN12281_c0_g1_i3::g.16916::m.16916_TRINITY_DN12281_c0_g1::TRINITY_DN12281_c0_g1_i3::g.16916_ORF_type:5prime_partial_len:510_(-)_TRINITY_DN12281_c0_g1_i3:653-2182(-)	0.629	0.652	0.64	0.597	0.62	0.597	0.509	0.585	0.014
Hpha_TRINITY_DN15443_c2_g2::TRINITY_DN15443_c2_g2_i1::g.173969::m.173969_TRINITY_DN15443_c2_g2::TRINITY_DN15443_c2_g2_i1::g.173969_ORF_type:complete_len:471_(-)_TRINITY_DN15443_c2_g2_i1:490-1902(-)	0.607	0.62	0.644	0.599	0.614	0.608	0.5	0.555	0.403	0.41
Hpha_TRINITY_DN15443_c2_g2::TRINITY_DN15443_c2_g2_i2::g.174023::m.174023_TRINITY_DN15443_c2_g2::TRINITY_DN15443_c2_g2_i2::g.174023_ORF_type:complete_len:471_(-)_TRINITY_DN15443_c2_g2_i2:394-1806(-)	0.607	0.62	0.644	0.599	0.614	0.608	0.5	0.555	0.403	0.41	0
LpyrH10_16_0900	0.323	0.34	0.474	0.244	0.377	0.374	0.476	0.552	0.525	0.531	0.551	0.551
LpyrH10_16_0910	0.416	0.464	0.489	0.314	0.437	0.431	0.566	0.622	0.599	0.604	0.574	0.574	0
LpyrH10_16_0920	0.416	0.464	0.489	0.314	0.437	0.431	0.566	0.622	0.599	0.604	0.574	0.574	0	0
Ndes_Gene.51275::CAMNT_0016065577::g.51275::m.51275_Gene.51275::CAMNT_0016065577::g.51275_ORF_type:5prime_partial_len:395_(-)_CAMNT_0016065577:179-1363(-)	0.5	0.508	0.597	0.464	0.539	0.534	0.548	0.616	0.622	0.622	0.643	0.643	0.434	0.477	0.477
Ndes_Gene.65119::CAMNT_0016069109::g.65119::m.65119_Gene.65119::CAMNT_0016069109::g.65119_ORF_type:complete_len:458_(+)_CAMNT_0016069109:110-1483(+)	0.396	0.46	0.508	0.311	0.408	0.42	0.548	0.637	0.592	0.59	0.595	0.595	0.292	0.382	0.382	0.402
Perk_KNH06089.1_hypothetical_protein_XU18_3026_Perkinsela_sp._CCAP_1560/4	0.615	0.63	0.673	0.611	0.631	0.624	0.608	0.67	0.67	0.673	0.676	0.676	0.616	0.623	0.623	0.634	0.624
PhF_6_TR13702_c0_g1_i4_m.22127_TR13702_c0_g1_i4_g.22127_ORF_TR13702_c0_g1_i4_g.22127_TR13702_c0_g1_i4_m.22127_type:complete_len:431_(+)_TR13702_c0_g1_i4:103-1395(+)	0.598	0.617	0.653	0.575	0.583	0.578	0.581	0.623	0.632	0.642	0.621	0.621	0.557	0.575	0.575	0.622	0.576	0.556
PhF_6_TR19076_c1_g1_i1_m.28049_TR19076_c1_g1_i1_g.28049_ORF_TR19076_c1_g1_i1_g.28049_TR19076_c1_g1_i1_m.28049_type:complete_len:447_(+)_TR19076_c1_g1_i1:51-1391(+)	0.541	0.576	0.595	0.487	0.536	0.51	0.552	0.622	0.594	0.594	0.611	0.611	0.434	0.507	0.507	0.573	0.515	0.604	0.553
PhF_6_TR40942_c0_g1_i1_m.61947_TR40942_c0_g1_i1_g.61947_ORF_TR40942_c0_g1_i1_g.61947_TR40942_c0_g1_i1_m.61947_type:complete_len:413_(+)_TR40942_c0_g1_i1:51-1289(+)	0.527	0.554	0.605	0.469	0.506	0.511	0.526	0.593	0.6	0.603	0.569	0.569	0.417	0.491	0.491	0.556	0.478	0.639	0.575	0.506
PhM_4_TR14858_c0_g2_i1_m.26167_TR14858_c0_g2_i1_g.26167_ORF_TR14858_c0_g2_i1_g.26167_TR14858_c0_g2_i1_m.26167_type:complete_len:431_(+)_TR14858_c0_g2_i1:192-1484(+)	0.578	0.614	0.649	0.538	0.552	0.539	0.538	0.587	0.619	0.626	0.585	0.585	0.476	0.56	0.56	0.596	0.544	0.59	0.542	0.43	0.51
PhM_4_TR14858_c0_g2_i2_m.26165_TR14858_c0_g2_i2_g.26165_ORF_TR14858_c0_g2_i2_g.26165_TR14858_c0_g2_i2_m.26165_type:complete_len:432_(+)_TR14858_c0_g2_i2:193-1488(+)	0.558	0.593	0.623	0.517	0.517	0.504	0.548	0.618	0.618	0.618	0.601	0.601	0.457	0.544	0.544	0.556	0.496	0.603	0.554	0.348	0.495	0.196
PhM_4_TR16433_c0_g8_i1_m.24892_TR16433_c0_g8_i1_g.24892_ORF_TR16433_c0_g8_i1_g.24892_TR16433_c0_g8_i1_m.24892_type:5prime_partial_len:568_(+)_TR16433_c0_g8_i1:3-1706(+)	0.581	0.638	0.594	0.486	0.539	0.524	0.544	0.633	0.634	0.634	0.621	0.621	0.4	0.509	0.509	0.524	0.52	0.643	0.598	0.517	0.376	0.529	0.493
Rcos_49891_TR16791_c0_g1_i1_g.49891_m.49891_Gene.49891_TR16791_c0_g1_i1_g.49891_ORF_type:internal_len:391_(+)_TR16791_c0_g1_i1:3-1172(+)	0.575	0.558	0.604	0.556	0.594	0.588	0.228	0.251	0.543	0.538	0.54	0.54	0.529	0.558	0.558	0.589	0.558	0.646	0.609	0.558	0.557	0.533	0.555	0.57
Rhum_TRINITY_DN14689_c14_g3::Rhum_TRINITY_DN14689_c14_g3_i1::g.109875::m.109875_Rhum_TRINITY_DN14689_c14_g3::Rhum_TRINITY_DN14689_c14_g3_i1::g.109875_ORF_type:5prime_partial_len:497_(-)_Rhum_TRINITY_DN14689_c14_g3_i1:387-1877(-)	0.617	0.656	0.644	0.578	0.599	0.597	0.502	0.586	0.463	0.462	0.387	0.387	0.524	0.597	0.597	0.634	0.583	0.67	0.633	0.612	0.574	0.607	0.609	0.616	0.535
Sspe_Gene.53651::Locus_29635_Transcript_1_1_Confidence_1.000_Length_1528::g.53651::m.53651_Gene.53651::Locus_29635_Transcript_1_1_Confidence_1.000_Length_1528::g.53651_ORF_type:5prime_partial_len:492_(-)_Locus_29635_Transcript_1_1_Confidence_1.000_Length_1528:53-1528(-)	0.65	0.668	0.66	0.603	0.635	0.617	0.492	0.567	0.439	0.443	0.368	0.368	0.535	0.613	0.613	0.647	0.612	0.677	0.633	0.622	0.592	0.614	0.621	0.638	0.523	0.367
Tbor_TRINITY_DN5934_c0_g1::TRINITY_DN5934_c0_g1_i1::g.19333::m.19333_TRINITY_DN5934_c0_g1::TRINITY_DN5934_c0_g1_i1::g.19333_ORF_type:5prime_partial_len:205_(-)_TRINITY_DN5934_c0_g1_i1:257-871(-)	0.37	0.318	0.318	0.318	0.425	0.425	0.437	0.597	0.577	0.587	0.607	0.607	0.289	0.289	0.289	0.51	0.338	0.646	0.635	0.472	0.486	0.572	0.497	0.469	0.589	0.59	0.605
Tbor_TRINITY_DN5934_c0_g1::TRINITY_DN5934_c0_g1_i5::g.19335::m.19335_TRINITY_DN5934_c0_g1::TRINITY_DN5934_c0_g1_i5::g.19335_ORF_type:5prime_partial_len:459_(-)_TRINITY_DN5934_c0_g1_i5:336-1712(-)	0.414	0.464	0.512	0.339	0.465	0.431	0.541	0.622	0.59	0.595	0.597	0.597	0.244	0.36	0.36	0.483	0.359	0.611	0.597	0.497	0.498	0.548	0.516	0.511	0.574	0.596	0.601	0.01
PCON_0083830.mRNA-p1_|_transcript_PCON_0083830.mRNA_|_gene_PCON_0083830_|_organism_Paratrypanosoma_confusum_CUL13_|_gene_product_protein_kinase_|_transcript_product_protein_kinase_|_location_Pcon_contig05647:21-461(-)_|_protein_length_146_|_sequence_SO_contig_|_SO_protein_coding_|_is_pseudo_false	0.378	0.319	0.319	0.319	0.426	0.426	0.426	0.603	0.643	0.636	0.643	0.643	0.197	0.197	0.197	0.474	0.331	0.672	0.631	0.536	0.558	0.644	0.61	0.529	0.578	0.613	0.641	0.333	0.34
PCON_0083840.mRNA-p1_|_transcript_PCON_0083840.mRNA_|_gene_PCON_0083840_|_organism_Paratrypanosoma_confusum_CUL13_|_gene_product_protein_kinase_|_transcript_product_protein_kinase_|_location_Pcon_contig05647:484-894(-)_|_protein_length_136_|_sequence_SO_contig_|_SO_protein_coding_|_is_pseudo_false	0.363	0.412	0.629	0.294	0.485	0.485	0.549	0.586	0.566	0.566	0.588	0.588	0.213	0.213	0.213	0.44	0.338	0.652	0.591	0.508	0.432	0.504	0.512	0.465	0.586	0.559	0.596	0.481	0.341	0.6
LmjF.09.0400_|_organism_Leishmania_major_strain_Friedlin_|_product_protein_kinase_putative_|_location_LmjF.09:164219-165496(+)_|_length_425_|_sequence_SO_chromosome_|_SO_protein_coding	0.397	0.432	0.508	0.318	0.422	0.416	0.55	0.605	0.576	0.581	0.574	0.574	0.045	0.156	0.156	0.469	0.342	0.63	0.573	0.499	0.476	0.526	0.507	0.467	0.554	0.561	0.584	0.269	0.317	0.197	0.191
LmjF.09.0410_|_organism_Leishmania_major_strain_Friedlin_|_product_protein_kinase_putative_|_location_LmjF.09:168197-169624(+)_|_length_475_|_sequence_SO_chromosome_|_SO_protein_coding	0.421	0.48	0.508	0.319	0.431	0.415	0.555	0.617	0.592	0.596	0.579	0.579	0.045	0.137	0.137	0.466	0.385	0.626	0.58	0.513	0.487	0.542	0.524	0.505	0.558	0.592	0.6	0.269	0.341	0.197	0.191	0.114
Tbru_Tb927.11.12420_|_organism_Trypanosoma_brucei_TREU927_|_product_kinetoplastid_kinetochore_protein_19_protein_kinase_putative_(kkt19)_|_location_Tb927_11_v5.1:3321965-3324016(+)_|_length_484_|_sequence_SO_chromosome_|_SO_protein_coding	0.452	0.496	0.527	0.363	0.464	0.455	0.558	0.622	0.604	0.608	0.584	0.584	0.181	0.32	0.32	0.482	0.387	0.623	0.57	0.518	0.509	0.559	0.541	0.515	0.566	0.595	0.617	0.318	0.378	0.289	0.25	0.261	0.308
Tbru_Tb927.11.12410_|_organism_Trypanosoma_brucei_TREU927_|_product_kinetoplastid_kinetochore_protein_10_(kkt10)_|_location_Tb927_11_v5.1:3314634-3316716(+)_|_length_465_|_sequence_SO_chromosome_|_SO_protein_coding	0.435	0.477	0.527	0.351	0.437	0.453	0.548	0.615	0.573	0.578	0.586	0.586	0.181	0.29	0.29	0.477	0.379	0.621	0.573	0.52	0.501	0.551	0.533	0.508	0.566	0.581	0.604	0.318	0.351	0.289	0.25	0.251	0.279	0.17
Tgra_Tgr.686.1040_|_organism_Trypanosoma_grayi_ANR4_|_product_protein_kinase_|_location_Tgr_686_V1:7644-9056(+)_|_length_470_|_sequence_SO_contig_|_SO_protein_coding	0.408	0.476	0.511	0.321	0.422	0.441	0.555	0.621	0.578	0.58	0.571	0.571	0.124	0.247	0.247	0.477	0.369	0.621	0.56	0.502	0.485	0.555	0.534	0.492	0.566	0.577	0.599	0.323	0.364	0.19	0.235	0.22	0.241	0.293	0.239
LbrM.09.0410	0.491	0.672	0.763	0.337	0.424	0.446	0.644	0.692	0.634	0.634	0.575	0.575	0.033	0.323	0.323	0.512	0.41	0.596	0.56	0.522	0.495	0.546	0.546	0.547	0.582	0.626	0.64	?	0.414	?	0.13	0.258	0.324	0.438	0.377	0.314
LmxM.09.0400	0.392	0.426	0.508	0.318	0.42	0.416	0.55	0.606	0.578	0.583	0.575	0.575	0.048	0.153	0.153	0.466	0.342	0.63	0.573	0.491	0.472	0.531	0.507	0.463	0.559	0.561	0.584	0.269	0.31	0.197	0.199	0.017	0.12	0.258	0.251	0.212	0.235
TcIL3000_0_20360	0.43	0.488	0.535	0.372	0.47	0.464	0.548	0.635	0.583	0.587	0.576	0.576	0.206	0.318	0.318	0.474	0.402	0.615	0.585	0.501	0.499	0.567	0.533	0.524	0.581	0.589	0.606	0.338	0.364	0.324	0.301	0.296	0.31	0.288	0.287	0.292	0.427	0.286
TcCLB.511127.320	0.421	0.496	0.516	0.34	0.428	0.447	0.567	0.626	0.59	0.592	0.576	0.576	0.121	0.249	0.249	0.474	0.377	0.615	0.567	0.51	0.495	0.553	0.533	0.507	0.574	0.589	0.607	0.313	0.368	0.183	0.243	0.225	0.238	0.295	0.247	0.143	0.348	0.217	0.307
TvY486_1113350	0.418	0.479	0.526	0.373	0.461	0.457	0.552	0.631	0.574	0.577	0.569	0.569	0.187	0.29	0.29	0.466	0.409	0.613	0.568	0.521	0.506	0.556	0.532	0.537	0.555	0.574	0.607	0.355	0.382	0.261	0.243	0.282	0.294	0.308	0.283	0.235	0.364	0.279	0.304	0.253
LINF_090009900	0.397	0.432	0.508	0.318	0.42	0.416	0.55	0.605	0.576	0.581	0.574	0.574	0.048	0.159	0.159	0.469	0.342	0.63	0.573	0.494	0.476	0.531	0.505	0.467	0.557	0.561	0.584	0.269	0.315	0.197	0.191	0.014	0.124	0.261	0.254	0.218	0.242	0.01	0.289	0.223	0.282
LbrM.09.0420	0.429	0.477	0.505	0.318	0.422	0.407	0.563	0.625	0.588	0.592	0.571	0.571	0.059	0.152	0.152	0.466	0.371	0.626	0.567	0.509	0.496	0.543	0.527	0.506	0.556	0.584	0.607	0.279	0.341	0.183	0.199	0.14	0.12	0.305	0.279	0.258	0.309	0.131	0.305	0.251	0.297	0.135
LmxM.09.0410	0.369	0.417	0.505	0.292	0.405	0.41	0.543	0.595	0.557	0.562	0.554	0.554	0.048	0.107	0.107	0.453	0.328	0.624	0.573	0.476	0.459	0.527	0.503	0.458	0.559	0.554	0.56	0.269	0.293	0.197	0.199	0.099	0.066	0.232	0.23	0.177	0.193	0.086	0.259	0.179	0.251	0.091	0.092
TcIL3000.11.13030	0.425	0.482	0.538	0.368	0.454	0.459	0.542	0.63	0.584	0.588	0.589	0.589	0.212	0.32	0.32	0.484	0.387	0.618	0.591	0.507	0.506	0.564	0.529	0.516	0.585	0.596	0.614	0.343	0.365	0.324	0.316	0.296	0.312	0.295	0.236	0.274	0.391	0.284	0.17	0.289	0.283	0.287	0.311	0.264
TcCLB.511127.330	0.427	0.508	0.516	0.351	0.456	0.433	0.555	0.625	0.601	0.603	0.589	0.589	0.124	0.268	0.268	0.474	0.409	0.618	0.573	0.514	0.504	0.549	0.526	0.55	0.574	0.6	0.612	0.313	0.391	0.183	0.235	0.237	0.275	0.298	0.287	0.182	0.391	0.227	0.313	0.14	0.285	0.232	0.291	0.203	0.305
Table S22. Estimates of evolutionary divergence among putative KKT10 and KKT19 sequences.
The numbers of amino acid differences per site between sequences are shown. The analysis involved 46 amino acid sequences. All ambiguous positions were removed for each sequence pair. There were 1532 positions in the final dataset. The evolutionary analysis was conducted in MEGA7 [1]. Question marks in the results denote cases in which it was not possible to estimate evolutionary distances.
No sequences were removed from further analyses.

[truncated: 28 more sheets: Table S23, Table S24, Table S25, Table S26, Table S27, Table S28, Table S29, Table S30, Table S31, Table S32, Table S33, Table S34, Table S35, Table S36, Table S37, Table S38, Table S39, Table S41, Table S42, Table S43 …]
