# Supplementary material for: Evolution of metabolic capabilities and molecular features of diplonemids, kinetoplastids, and euglenids
Source: BMC Biol. 2020 Mar 2;18:23. doi: 10.1186/s12915-020-0754-1 (PMC7052976; doi:10.1186/s12915-020-0754-1)
Supplement: Supplementary file 14 — Additional file 14: File S1. A phylogenetic tree of elongases (euglenozoan proteins only). (TREEFILE 7 kb) [file 12915_2020_754_MOESM14_ESM.treefile]

(Ahoya_Gene.59758__c13424_g1_i1__g.59758__m.59758:0.1476094577,(((((((((((((((Ahoya_Gene.61013__c14358_g1_i1__g.61013__m.61013:0.2809480567,Ahoya_Gene.70914__c20107_g1_i1__g.70914__m.70914:0.3979845273)95.3/95:0.1246468087,(BS69130:0.2548826303,Ndes_Gene.53340:0.3424184241)71/64:0.0488053340)97.6/88:0.1494359472,(((Hpha_TRINITY_DN16804_c1_g2:0.5227390769,Sspe_Gene.117115:0.3846817001)70.3/58:0.0898440847,Rhum_TRINITY_DN14506_c28_g1:0.4278749786)98.7/92:0.1784039932,Sspe_Gene.34427:0.3015554765)62.1/39:0.0302825773)84/34:0.0643170827,PhF_6_TR28257__c0_g1_i1__m.41785:0.5391188813)51.7/36:0.0510275956,(Egym_Gene.58435:0.4156836631,Rcos_48377_TR15966_c0_g2_i1_g.48377_m.48377:0.3976615128)87.2/80:0.1475064997)99.5/100:0.2760257634,((((((((Ahoya_Gene.66114__c17248_g1_i1__g.66114__m.66114:0.4989944592,Ahoya_Gene.30001__c9933_g1_i1__g.30001__m.30001:0.3013860993)76.9/30:0.0975449212,((Ndes_Gene.17756:0.2461175484,Ndes_Gene.14738:0.4698441174)93.1/49:0.1358681517,Ndes_Gene.27125:0.2289010477)85.3/34:0.0975073413)22.2/21:0.0522398630,Ndes_Gene.70038:0.2828366305)28/7:0.0271551360,((((Egra_Gene.73186:0.1484555549,Egym_Gene.28814:0.1607393808)94.5/94:0.0863164472,(Rcos_41353_TR13146_c0_g1_i1_g.41353_m.41353:0.1141548754,Rcos_9984_TR2273_c0_g1_i1_g.9984_m.9984:0.1845438699)99.7/100:0.2092400989)95.1/84:0.0928470089,(((Hpha_TRINITY_DN15458_c3_g2_1:0.1387949887,(Hpha_TRINITY_DN15458_c3_g2_2:0.0272238710,Hpha_TRINITY_DN15458_c3_g2:0.0356395405)100/100:0.1721563090)99.3/99:0.1322709327,Sspe_Gene.5579:0.1341302512)78/65:0.0324786343,Rhum_TRINITY_DN5679_c0_g1:0.2677853030)98.1/98:0.1237928021)62/66:0.0761879554,PhF_6_TR41053__c0_g1_i1__m.62182:0.3325168595)92/55:0.0541707726)78.8/8:0.0530990644,((BS04725:0.0820799235,BS04730:0.1237976306)82.1/75:0.0509152110,BS04735:0.0862029399)100/100:0.2537132591)72.2/14:0.0560736728,((((((((LpyrH10_02_0470:0.4290343154,(LpyrH10_17_0850:0.1615576754,LmjF.14.0740_LmD6:0.1406341249)99.7/100:0.2039897077)87.1/73:0.1239719750,Tgra_Tgr.1534.1010_:0.2715224935)60.6/20:0.0276342634,(PCON_0039110.mRNA-p1:0.2040105432,Tgra_Tgr.2526.1000_:0.1246159055)89.9/42:0.0827527163)98.2/67:0.1293927666,((((LpyrH10_17_0820:0.0100750054,LpyrH10_17_0830:0.0156720619)100/100:0.1452311545,(LmjF.14.0710_LmD3:0.1079142557,LmjF.14.0720_LmD4:0.1067723632)89.5/57:0.0615840266)99.2/100:0.1308527102,(LpyrH10_17_0840:0.0815459604,LmjF.14.0730_LmD5:0.0784199334)81.2/63:0.0657713381)98.4/99:0.1698545920,Tgra_Tgr.871.1020_:0.3324283964)100/100:0.3128671345)93.9/56:0.1229077897,(((((LpyrH10_17_0780:0.1099731446,LmjF.14.0680_LmC1:0.0640664035)98.2/98:0.1024540448,(LpyrH10_17_0790:0.2249659379,LmjF.14.0690_LmC2:0.1226045459)21/53:0.0586701339)99.7/100:0.1709303637,(LpyrH10_17_0810:0.1016130855,LmjF.14.0705_LmD2:0.0406125161)100/100:0.3539525555)54.5/51:0.0378868147,(Tbru_Tb927.7.4160:0.3086507773,(Tgra_Tgr.2242.1000_:0.0368333635,Tgra_Tgr.871.1010_:0.1567068225)90.9/85:0.0794881179)98.4/87:0.1449012794)86.1/51:0.0439710177,(PCON_0039090.mRNA-p1:0.1417798644,PCON_0039100.mRNA-p1:0.2947021979)99.5/96:0.1389031148)92.1/60:0.0708005355)34.1/16:0.0369189973,(LpyrH10_17_0800:0.2698523998,LmjF.14.0700_LmD1:0.1815649380)100/100:0.5619827606)83.4/43:0.0601321801,(((LpyrH10_17_0720:0.1932525402,LmjF.14.0630:0.1199820064)100/100:0.5531597325,Tgra_Tgr.748.1030_:0.6705659976)99.7/100:0.4273645103,((((((((LpyrH10_17_0730:0.0913594463,LmjF.14.0640_LmA1_:0.1405796890)98.6/99:0.1149837127,(LpyrH10_17_0750:0.1519073315,LmjF.14.0660_LmA3:0.0722882539)100/100:0.2105925525)38.3/53:0.0796468838,(LpyrH10_17_0740:0.0900429677,LmjF.14.0650_LmA2:0.0745050622)100/100:0.2774601779)75.2/71:0.0855320662,LpyrH10_17_0760:0.4542313620)100/100:0.2828064433,(Tbru_Tb927.7.4180:0.1840944542,Tgra_Tgr.748.1040_:0.0679495755)99.6/99:0.1698424129)89.6/64:0.0843092686,(PCON_0039060.mRNA-p1:0.2930948993,PCON_0039070.mRNA-p1:0.3623946610)92.5/85:0.1513210185)66.4/44:0.0702187839,((LpyrH10_17_0770:0.1064127319,LmjF.14.0670_LmB:0.1391334656)100/100:0.2849873803,(Tbru_Tb927.7.4170:0.3617438178,Tgra_Tgr.871.1000_:0.1730115701)84.6/77:0.0613253947)98.6/92:0.1170111709)90.9/57:0.0657439314,PCON_0039080.mRNA-p1:0.2429872608)68.8/36:0.0253872924)99.8/98:0.3009973920)91.7/32:0.0863343349,Tbor_TRINITY_DN5382_c5_g1:0.4646791970)8.6/10:0.0392601630)87.2/5:0.0549848864,((((Egra_Gene.59717:0.2087854691,Egra_Gene.72014:0.2692219447)97/94:0.1383506898,Egym_Gene.21447:0.2371519330)97.7/77:0.1229685652,(Rhum_TRINITY_DN11744_c0_g1:0.2736234044,Sspe_Gene.56274:0.2327324687)99.4/100:0.1804488966)87.2/67:0.0686602933,Hpha_TRINITY_DN1386_c0_g1:0.6342677037)99.7/88:0.2752449480)4.4/3:0.0083635306,Ndes_Gene.18546:0.4918268732)93.8/31:0.1459234307)98.9/97:0.2933672605,Rhum_TRINITY_DN25065_c0_g1:1.1932003625)19.7/55:0.0622366236,(Egra_Gene.89147:0.8581744739,(Egra_Gene.94833:0.4696366746,Egym_Gene.182:0.2200406098)97.9/92:0.3277573918)75.2/67:0.1961774154)99.8/84:0.3806489501,((((Ahoya_Gene.66690__c17511_g1_i1__g.66690__m.66690:0.2926563359,(((BS13055:0.1177688632,BS19500:0.1898356080)46.4/65:0.0634585924,Tbor_TRINITY_DN122_c0_g1:0.5887096715)92.7/63:0.1093059868,(((LpyrH10_02_1360:0.1505310608,LmjF.32.1160_LmE2:0.1365506425)100/100:0.2346148949,Tgra_Tgr.121.1090_:0.2356748152)94.8/93:0.1009314195,PCON_0012510.mRNA-p1:0.2624163455)86.9/70:0.0625360418)81.9/53:0.0934224177)96.4/90:0.1880429928,PhF_6_TR25335__c0_g1_i2__m.35031:0.4782049545)91.5/88:0.1401927529,(Egra_Gene.87001:0.3850968111,Egym_Gene.10453:0.2584042138)94.8/87:0.2154941300)99.8/100:0.3537266421,Rhum_TRINITY_DN14603_c22_g2:0.6392962631)72.7/36:0.1051528036)38.9/28:0.0792245203,((((Ahoya_Gene.69318__c19033_g1_i1__g.69318__m.69318:0.5248552049,Ndes_Gene.40209:0.2421767456)92.4/72:0.1689834660,BS02200:0.4153664538)80.6/57:0.0987101939,(PhF_6_TR19180__c0_g1_i1__m.28208:0.5198069110,Rhum_TRINITY_DN13670_c2_g1:0.5587509950)85.8/75:0.1469680845)18.5/58:0.1384706756,Rcos_14127_TR3251_c0_g1_i1_g.14127_m.14127:1.0132699540)63.2/37:0.1440146553)19.1/24:0.0753724540,((Egra_Gene.59107:0.3969251481,Egra_Gene.35686:0.3297131404)100/100:0.7935611161,(Egra_Gene.22324:0.2820202539,Egym_Gene.3288:0.2257455910)98.6/99:0.2752428906)90.8/84:0.1647051114)78.7/44:0.0840670996,Rcos_99310_TR34321_c0_g1_i1_g.99310_m.99310:1.0357537546)99.6/99:0.3775274977,((((Hpha_TRINITY_DN14791_c1_g5:0.1930516125,Hpha_TRINITY_DN14791_c1_g8:0.1009424072)100/100:0.2868075045,(Rhum_TRINITY_DN14833_c15_g1:0.2691101297,Sspe_Gene.89520:0.2213790562)83.8/82:0.0521508567)99.6/100:0.2134198777,(Rhum_TRINITY_DN12089_c0_g2:0.3376393631,Sspe_Gene.33830:0.3087651292)100/100:0.4552100866)48/47:0.0792790691,PhF_6_TR42887__c0_g1_i2__m.64978:0.4199992866)63.7/64:0.0577024458)84.8/69:0.0613954729,((Tbru_Tb927.5.4530:0.0000022353,Tbru_Tb05.5K5.170:0.0073619151)100/100:0.3166736166,Tgra_Tgr.1695.1000_:0.1649541879)99.7/100:0.2292799021)86.2/62:0.0577022227,(((BS75120:0.2072954818,PCON_0068000.mRNA-p1:0.2861799066)79.8/46:0.0850593820,Tbor_TRINITY_DN4808_c0_g1:0.6227651311)74.2/35:0.0294028704,(LpyrH10_37_0300:0.0607077538,LmjF.05.1170_LmE1:0.1710324623)99.8/100:0.1875058218)35.2/25:0.0508637853)99.5/99:0.1836386451,((PhM_4_TR8474__c1_g1_i1__m.104056:0.0709574154,PhM_4_TR8474__c1_g1_i7__m.104065:0.0314656600)60.7/62:0.0408126129,PhM_4_TR8474__c1_g1_i4__m.104067:0.1533237292)99.9/100:0.2156465927);
