# Supplementary material for: Evolution of metabolic capabilities and molecular features of diplonemids, kinetoplastids, and euglenids
Source: BMC Biol. 2020 Mar 2;18:23. doi: 10.1186/s12915-020-0754-1 (PMC7052976; doi:10.1186/s12915-020-0754-1)
Supplement: Supplementary file 15 — Additional file 15: File S2. A phylogenetic tree of elongases (euglenozoan sequences along with functionally characterized elongases from several other organisms). (TREEFILE 8 kb) [file 12915_2020_754_MOESM15_ESM.treefile]

(Ahoya_Gene.59758__c13424_g1_i1__g.59758__m.59758:0.1006644661,((((((((((((((((((((((Ahoya_Gene.61013__c14358_g1_i1__g.61013__m.61013:0.2302223962,Ahoya_Gene.70914__c20107_g1_i1__g.70914__m.70914:0.3286135309)93/80:0.0885185466,(BS69130:0.2010620024,Ndes_Gene.53340:0.2320880301)29.4/22:0.0236739817)96.4/77:0.1360937539,(((Hpha_TRINITY_DN16804_c1_g2:0.4578649834,Sspe_Gene.117115:0.4117955594)86.3/56:0.1122844521,Rhum_TRINITY_DN14506_c28_g1:0.2709944710)96.5/77:0.1779929037,Sspe_Gene.34427:0.1784104757)85.3/40:0.0636352850)81.6/30:0.0597179110,PhF_6_TR28257__c0_g1_i1__m.41785:0.4668611718)28.3/32:0.0537296947,(Egym_Gene.58435:0.3196986167,Rcos_48377_TR15966_c0_g2_i1_g.48377_m.48377:0.3280012916)78.5/61:0.1240666301)100/89:0.3908893027,((((((LpyrH10_17_0820:0.0000024235,LpyrH10_17_0830:0.0049862637)100/100:0.1786419224,LmjF.14.0710:0.0423829703)51.3/43:0.0229362166,LmjF.14.0720:0.0547028045)99.9/75:0.1272597664,LmjF.14.0730:0.0198017523)89.4/55:0.0446242860,LpyrH10_17_0840:0.0621947084)95.9/98:0.1426815993,Tgra_Tgr.871.1020_:0.2881338619)99.8/98:0.3333724897)14.5/9:0.0465679447,(((((Ahoya_Gene.66114__c17248_g1_i1__g.66114__m.66114:0.4053091540,((Ndes_Gene.17756:0.2274356912,Ndes_Gene.14738:0.3512024617)83.3/40:0.0747454564,Ndes_Gene.27125:0.1992457633)81.6/35:0.0893881482)58.6/17:0.0878009788,Ahoya_Gene.30001__c9933_g1_i1__g.30001__m.30001:0.1970873841)59.7/14:0.0311656122,Ndes_Gene.18546:0.5303729272)88.9/9:0.0587792783,((((((Egra_Gene.59717:0.1170379366,Egra_Gene.72014:0.2615403917)96.3/91:0.1311693150,Egym_Gene.21447:0.1560523763)92.2/86:0.1102990649,(Rhum_TRINITY_DN11744_c0_g1:0.1959797270,Sspe_Gene.56274:0.1266990793)98.5/96:0.1561581454)83.1/41:0.0904015256,((Hpha_TRINITY_DN1386_c0_g1:0.4380260188,Tgon_TGME49_205350:0.3676957836)94.2/51:0.1755261049,((Ptri_XP_002184740.1:0.1964142477,Tpse_XP_002293395.1:0.1387366232)99.7/93:0.1840946673,(Ngad_EWM29442.1:0.3478118863,(((Ngad_EWM25754.1:0.1991705707,Ngad_EWM25755.1:0.1948881113)96.2/100:0.1503900876,(Ngad_EWM29833.1:0.0670717084,Ngad_EWM21810.1:0.1380496587)99.9/99:0.2792581616)88.1/85:0.0964428836,Ngad_EWM28304.1:0.3705346589)32.7/45:0.0768989533)80/36:0.0725058366)72.1/22:0.0236228609)73.6/12:0.0344262595)90.1/46:0.1258804852,(Hsap_NP_689523.1:0.3826932193,Hsap_NP_076995.1:0.2646205066)99.9/97:0.3396488817)99.3/63:0.1951367490,Tbor_TRINITY_DN5382_c5_g1:0.2850648764)78.1/11:0.0439212780)41.2/2:0.0461486340,((((BS04725:0.0709519607,BS04730:0.0872773615)35.3/53:0.0317673578,BS04735:0.0753156025)89.4/83:0.0789986166,Ndes_Gene.70038:0.2439590843)82.1/49:0.0664589078,((((Egra_Gene.73186:0.0946874338,Egym_Gene.28814:0.1266615646)94/93:0.1053749298,(Rcos_41353_TR13146_c0_g1_i1_g.41353_m.41353:0.1044441667,Rcos_9984_TR2273_c0_g1_i1_g.9984_m.9984:0.2216830461)92.1/91:0.1366174586)92.1/61:0.0726851262,(((Hpha_TRINITY_DN15458_c3_g2_1:0.1150957360,(Hpha_TRINITY_DN15458_c3_g2_2:0.0101768739,Hpha_TRINITY_DN15458_c3_g2:0.0164056252)99.8/100:0.1584713681)92.3/75:0.0952657253,Sspe_Gene.5579:0.1192877200)0/49:0.0000020840,Rhum_TRINITY_DN5679_c0_g1:0.2864501715)97.9/90:0.1363308866)57.5/54:0.0824592954,PhF_6_TR41053__c0_g1_i1__m.62182:0.2859417162)94.6/54:0.0911870051)94.7/21:0.0755681989)90.5/17:0.0735426440)21/5:0.0424252994,((((LpyrH10_17_0720:0.2200166598,LmjF.14.0630:0.2907599283)100/100:0.7401932124,Tgra_Tgr.748.1030_:0.8183336209)98.8/94:0.5913154913,PCON_0039080.mRNA-p1:0.1188775833)73/29:0.0511792419,(((((((LpyrH10_17_0730:0.0592096645,LmjF.14.0640:0.0703457170)95.4/80:0.0983230514,(LpyrH10_17_0740:0.0770184849,LmjF.14.0650:0.0283965917)100/100:0.3176268297)23.4/37:0.0767989802,(LpyrH10_17_0750:0.0947899593,LmjF.14.0660:0.0957321898)99/95:0.1816362203)79.1/67:0.1383792584,LpyrH10_17_0760:0.4475383430)99.8/98:0.3080329594,(Tbru_Tb927.7.4180:0.1002825339,Tgra_Tgr.748.1040_:0.0699511055)94.6/88:0.1079486094)87.7/52:0.0702916297,(PCON_0039060.mRNA-p1:0.2235043568,PCON_0039070.mRNA-p1:0.3702533234)88.2/66:0.1220987917)92.9/47:0.0977130962,((LpyrH10_17_0770:0.0969529615,LmjF.14.0670:0.1031464724)99.8/100:0.2208796526,(Tbru_Tb927.7.4170:0.2820706420,Tgra_Tgr.871.1000_:0.1790824365)91.7/86:0.1093029914)93.7/69:0.1101864230)51.7/28:0.0417899978)99.8/67:0.2276418125)60.2/3:0.0345959322,(((((((LpyrH10_02_0470:0.3926981285,(LpyrH10_17_0850:0.1027456241,LmjF.14.0740:0.1006386388)98/99:0.1735019337)89.4/48:0.1318968179,PCON_0039110.mRNA-p1:0.1116289915)82/33:0.0546872455,Tgra_Tgr.2526.1000_:0.0417682829)96.8/62:0.1526621957,Tgra_Tgr.1534.1010_:0.1221303533)98.6/42:0.1601669951,(Tbru_Tb927.7.4160:0.2623970624,(Tgra_Tgr.2242.1000_:0.0508090507,Tgra_Tgr.871.1010_:0.0812448398)90.4/83:0.0646008614)9.2/33:0.0292383629)94/26:0.0940978986,((((LpyrH10_17_0780:0.1177077730,LmjF.14.0680:0.0215411077)76.6/60:0.0605367788,LmjF.14.0690:0.0641345689)93.2/81:0.0867815747,LpyrH10_17_0790:0.1995916926)97.8/91:0.1264245468,(LpyrH10_17_0810:0.0905705537,LmjF.14.0705:0.0494454769)100/100:0.2481323208)78.1/46:0.0357925362)79.9/18:0.0462431855,(PCON_0039090.mRNA-p1:0.1114484058,PCON_0039100.mRNA-p1:0.2530616280)96.6/91:0.1219697234)94.4/35:0.1059486186)79.9/9:0.0806215400,(LpyrH10_17_0800:0.2831352002,LmjF.14.0700:0.0981091451)99.8/100:0.4067850783)89.8/32:0.1856055010,Tgon_TGME49_053880:0.9208574760)97.6/87:0.3985691587,(Egra_Gene.94833:0.1506890618,Egym_Gene.182:0.1862731767)100/100:0.6084165178)72/52:0.1128490764,(Rhum_TRINITY_DN25065_c0_g1:1.1634602863,Ptri_XP_002179048.1:0.9113306989)92/48:0.3388617403)64.2/24:0.0515103199,((Scer_ELO1_NP_012339.1:0.2653731643,Scer_ELO2_NP_009963.1:0.1906188844)81.7/59:0.1102403078,Scer_ELO3_NP_013476.3:0.1934441898)100/100:0.7156889439)86.6/25:0.1574386367,Egra_Gene.89147:0.8838417856)96.6/64:0.2906328938,(((((Ahoya_Gene.66690__c17511_g1_i1__g.66690__m.66690:0.3188329793,(((BS13055:0.1392971153,BS19500:0.2187246150)94.7/76:0.0884256364,(((LpyrH10_02_1360:0.1233521115,LmjF.32.1160:0.1317909419)99.7/99:0.2169875535,Tgra_Tgr.121.1090_:0.2915657497)83/51:0.0536373248,PCON_0012510.mRNA-p1:0.3068186618)49.9/27:0.0516684267)37.8/26:0.0333609126,Tbor_TRINITY_DN122_c0_g1:0.4672643413)88.1/71:0.1393541656)95.9/88:0.1836987524,PhF_6_TR25335__c0_g1_i2__m.35031:0.3506581965)93.8/93:0.1646253327,(Egra_Gene.87001:0.2198918728,Egym_Gene.10453:0.1869946098)94/82:0.1694511183)99.7/97:0.3727896919,(((Rcos_14127_TR3251_c0_g1_i1_g.14127_m.14127:0.3130332658,Tgon_TGME49_242380:0.7580524441)49.6/56:0.0998970245,((Ptri_XP_002180428.1:0.0999555997,Tpse_XP_002288481.1:0.2012167876)95.7/94:0.1792233029,Ngad_EWM30230.1:0.2778789578)95.7/94:0.2321321532)99.5/99:0.4020063422,(Rhum_TRINITY_DN14603_c22_g2:0.3806890126,Ngad_EWM24259.1:0.9608285549)92.7/71:0.2778596747)37.3/17:0.0587321499)93.8/13:0.1778979987,((Hsap_NP_073732.1:0.4437707632,Hsap_NP_079206.2:0.2747126264)99.8/98:0.3570810656,((Hsap_NP_060240.3:0.2464333002,Hsap_NP_068586.1:0.1909150884)94.5/92:0.1714038369,Hsap_NP_073563.1:0.4008343129)53.8/48:0.1092913274)93.7/81:0.1768310586)41.4/3:0.0555700158)89.3/17:0.0611904506,(((Ahoya_Gene.69318__c19033_g1_i1__g.69318__m.69318:0.3003938646,Ndes_Gene.40209:0.2715406617)91.7/80:0.1621974713,BS02200:0.4205426644)77.5/72:0.1000567334,(PhF_6_TR19180__c0_g1_i1__m.28208:0.5587338493,Rhum_TRINITY_DN13670_c2_g1:0.4578871158)90/67:0.1511273407)94.3/69:0.1754855598)95.3/52:0.1791669939,(Ptri_XP_002176686.1:0.3154025861,Tpse_XP_002291938.1:0.2197981987)100/99:0.5077220940)27.4/11:0.0543400955,((Egra_Gene.59107:0.3041247930,Egra_Gene.35686:0.3927591664)100/100:0.6724817807,(Egra_Gene.22324:0.2390358315,Egym_Gene.3288:0.2554848334)94.2/88:0.2212352263)88.6/71:0.1380066451)92.6/53:0.2475544394,Rcos_99310_TR34321_c0_g1_i1_g.99310_m.99310:1.0063180680)94.9/86:0.2698971746,(((Hpha_TRINITY_DN14791_c1_g5:0.1527543921,Hpha_TRINITY_DN14791_c1_g8:0.0595593761)99.4/100:0.2072328155,(Rhum_TRINITY_DN14833_c15_g1:0.1604795482,Sspe_Gene.89520:0.1522585722)87.7/78:0.0843574341)99.8/99:0.2809331673,(PhF_6_TR42887__c0_g1_i2__m.64978:0.2610493063,(Rhum_TRINITY_DN12089_c0_g2:0.2868309424,Sspe_Gene.33830:0.1653371245)100/100:0.6554643901)88.2/63:0.1455530232)88.2/44:0.0963100927)76.4/42:0.0433032974,((((BS75120:0.1908789591,Tbor_TRINITY_DN4808_c0_g1:0.6901404219)77/26:0.0311000396,(LpyrH10_37_0300:0.0451721420,LmjF.05.1170:0.1188507097)99.8/92:0.1577801121)39.1/11:0.0162654771,PCON_0068000.mRNA-p1:0.2298623479)64.3/22:0.0695804152,((Tbru_Tb927.5.4530:0.0101056893,Tbru_Tb05.5K5.170:0.0000025332)99.9/100:0.2601899141,Tgra_Tgr.1695.1000_:0.1684617587)99.6/93:0.2132872504)73.5/19:0.0451083765)99.3/98:0.1865210239,((PhM_4_TR8474__c1_g1_i1__m.104056:0.0538032729,PhM_4_TR8474__c1_g1_i4__m.104067:0.1832853731)72.4/72:0.0361181625,PhM_4_TR8474__c1_g1_i7__m.104065:0.0046664848)98.7/97:0.1368440632);
