# Supplementary material for: Evolution of metabolic capabilities and molecular features of diplonemids, kinetoplastids, and euglenids
Source: BMC Biol. 2020 Mar 2;18:23. doi: 10.1186/s12915-020-0754-1 (PMC7052976; doi:10.1186/s12915-020-0754-1)
Supplement: Supplementary file 16 — Additional file 16: Table S52. Protein IDs and Pfam database Hidden Markov model IDs used for the identification of pre-replication complex subunits. Table S53. Pfam database Hidden Markov model IDs used for identification of the elements of kinetochore machinery. [file 12915_2020_754_MOESM16_ESM.xlsx]

## Sheet: Table S52
Species\Protein	MCM2	MCM3	MCM4	MCM5	MCM6	MCM7	MCM8	MCM9	MCM10	Cdt1	ORC1	ORC1b	ORC2	ORC3	ORC4	ORC5	ORC6	CDC6
Arabidopsis thaliana	OAP13680.1	OAO95576.1	OAP07387.1	OAO89445.1	OAO93667.1	P43299.2	OAP02333.1	OAP08281.1	OAP08242.1		CAD13174.1			AAT37463.1	CAE01428.1	NP_194720.2	Q9ZVH3.2	CAC81074.1
Blechomonas ayalai												Baya_220_0060
Cryptosporidium parvum											XP_625447.1		XP_625787.1		XP_626377.1	XP_625650.1		XP_628404.1
Drosophila melanogaster											AAF59236.1		AAF99606.1	AAD39472.1	AAF47276.1	AAF53340.1	AAF58890.1
Encephalitozoon cuniculi																NP_597618.1		XP_955574.1
Giardia intestinalis															EES99316.1
Homo sapiens	NP_004517.2	NP_002379.3	NP_877423.1	NP_006730.2	NP_005906.2	NP_005907.3	NP_001268449.1	NP_060166.2	NP_877428.1		Q13415.2		NP_006181.1	AAD18057.1	NP_001177808.1	NP_002544.1	NP_055136.1	AAN10296.1
Leishmania major												LmjF.26.2210
Leptomonas pyrrhocoris												LpyrH10_31_0680
Mus musculus											NP_035145.2
Plasmodium falciparum											XP_001350439.1
Saccharomyces cerevisiae	CAA37615.1	KZV11709.1	KZV07535.1	ZV09517.1	AAO89010.1	KZV13288.1			NP_012116.1		KZV08777.1		CAA85003.1	CAA97447.1	KZV07676.1	CAA65483.1	KZV10853.1	CAA89490.1
Theileria annulata											XP_955167.1		XP_954670.1		XP_952315.1			XP_952031.1
Trypanosoma brucei												Tb927.9.2030
Pfam record ID									PF09332	PF16679			PF04084	PF07034	PF14629	PF14630	PF05460	PF09079
Table S52. Protein IDs and Hidden Markov model IDs from the Pfam database used for the identification of pre-replication complex subunits.

## Sheet: Table S53
Protein	Pfam ID
Ndc80	PF03801
Nuf2	PF03800
Spc24	PF08286
Spc25	PF08234
Knl1	PF18210
Mis12	PF05859
Dsn1	PF08202
Nnf1	PF03980
Nsl1	PF08641
CenpC	PF11699; PF15622
Table S53. Pfam database Hidden Markov model IDs used for identification of elements of the kinetochore machinery.
