# Supplementary material for: Evolution of metabolic capabilities and molecular features of diplonemids, kinetoplastids, and euglenids
Source: BMC Biol. 2020 Mar 2;18:23. doi: 10.1186/s12915-020-0754-1 (PMC7052976; doi:10.1186/s12915-020-0754-1)
Supplement: Supplementary file 17 — Additional file 17: File S3. A phylogenetic tree of euglenozoan KKT2 proteins. (TREEFILE 2 kb) [file 12915_2020_754_MOESM17_ESM.treefile]

(Ahoya_Gene.10192__c4466_g1_i1__g.10192__m.10192:1.0208153839,((((((Ahoya_Gene.22762__c8284_g1_i1__g.22762__m.22762:0.2964095498,LpyrH10_21_0720:0.3782427966)91.8/93:0.2774923765,(((Egra_Gene.25211:0.0920895534,Egym_Gene.44021:0.1504886923)99.8/100:0.2043591365,Rhum_TRINITY_DN14549_c16_g1:0.3868838020)21.4/52:0.0400997309,Hpha_TRINITY_DN14372_c0_g2:0.3190997063)85.3/71:0.1067889723)98.9/100:0.4555367417,Sspe_Gene.49611:1.2321153999)57.2/74:0.1722868752,((((BS12325:0.2453051834,Tgra_Tgr.605.1020_:0.4627033116)88.4/92:0.1493269048,(PhF_6_TR42779__c1_g1_i3__m.64722:0.6932236983,Rcos_112730_TR41148_c0_g1_i1_g.112730_m.112730:0.5345284587)58.5/66:0.0950565358)68.8/63:0.0332415203,Rcos_136338_TR51540_c3_g1_i1_g.136338_m.136338:0.7337801651)97.1/99:0.3369953929,Rhum_TRINITY_DN14945_c6_g1:0.7345094836)87.5/95:0.2428124620)99.7/100:0.8503575316,Tbor_TRINITY_DN1785_c0_g1:0.2413819964)87.7/65:0.2809021443,(((Perk_KNH04829.1:0.2027257812,Perk_KNH09623.1:0.3439543591)100/100:0.4259624799,PhM_4_TR14863__c1_g1_i1__m.86555:0.3216145450)15/76:0.0292627004,(PhF_6_TR26646__c0_g1_i1__m.38616:0.0687814592,PhF_6_TR26646__c0_g1_i4__m.38619:0.0000026752)99.8/100:0.3047981093)100/100:0.4247123238)60.6/45:0.1162776008,(BS50690:0.7593927357,(((((((((((LpyrH10_06_3210:0.0411037756,CFAC1_280060200:0.0300219514)99.6/94:0.0507841573,(EMOLV88_360084600:0.0347499380,(LPAL13_350063600:0.0000022000,(LbrM.35.5600:0.0000023896,LBRM2903_350067600:0.0000026602)82.2/99:0.0038979775)97.6/100:0.0242264669)68.9/77:0.0074262803)0/42:0.0000020388,(LENLEM3045_360064100:0.0156508015,LMARLEM2494_360063600:0.0132998116)66.4/89:0.0025238947)79.5/68:0.0039110896,LTRL590_360065300:0.0038974179)76.4/73:0.0039043681,LAEL147_000867700:0.0039047092)0/11:0.0000023260,((LTULEM423_360064700:0.0000029096,LGELEM452_360064100:0.0000029096)0/12:0.0000021202,(LmxM.36.5350:0.0158449443,LARLEM1108_360064600:0.0039087601)0/12:0.0000020667)0/4:0.0000023804)0/34:0.0000022238,(LmjF.36.5350:0.0000020201,LMJLV39_360065700:0.0000024367)93.9/100:0.0117443859)83.3/80:0.0086836357,(LINF_360063000:0.0000029096,LdBPK_365580.1:0.0000022375)71.2/92:0.0031820681)100/100:0.1670690036,((((Tbru_Tb927.11.10520:0.0000023952,Tbg972.11.11790:0.0039705656)100/100:0.1212628881,TcIL3000.11.11110:0.1254615614)97.1/99:0.0629672989,TvY486_1111400:0.1122347044)75.5/90:0.0261482230,(Tgra_Tgr.578.1000_:0.0894524692,TcCLB.510285.70:0.0760807124)46.1/82:0.0209519807)99.8/96:0.1471690368)32.7/65:0.0333821337,PCON_0073800.mRNA-p1:0.1600834010)71.2/81:0.0978236294,Tbor_TRINITY_DN1785_c0_g2:0.7260076232)83.3/63:0.1457283791)16/29:0.0628041650);
