# Supplementary material for: Evolution of metabolic capabilities and molecular features of diplonemids, kinetoplastids, and euglenids
Source: BMC Biol. 2020 Mar 2;18:23. doi: 10.1186/s12915-020-0754-1 (PMC7052976; doi:10.1186/s12915-020-0754-1)
Supplement: Supplementary file 18 — Additional file 18: File S4. A phylogenetic tree of euglenozoan KKT3 proteins. (TREEFILE 2 kb) [file 12915_2020_754_MOESM18_ESM.treefile]

(Ahoya_Gene.22762__c8284_g1_i1__g.22762__m.22762:0.6407420399,(((((BS05255:0.3043134332,Tbor_TRINITY_DN5807_c3_g5:0.8686261391)88/92:0.1485257176,((((((((Hpha_TRINITY_DN3567_c0_g1:6.8563563761,(Ndes_Gene.65765:1.3831735429,Sspe_Gene.98401:8.1866763461)57.5/68:1.1401332700)67.4/55:0.3811107230,(LMARLEM2494_350046800:0.0188175957,LENLEM3045_350048500:0.0189339117)26.9/85:0.0119565933)0/28:0.0000023991,EMOLV88_350043900:0.0607814707)52.5/51:0.0062153915,((((((LmjF.35.4050:0.0137984583,LARLEM1108_350048900:0.0048100038)0/47:0.0000020387,(LGELEM452_350047300:0.0000020410,LTULEM423_350047300:0.0000010000)0/47:0.0000020792)37.7/92:0.0045519327,(LTRL590_350047300:0.0000021211,LAEL147_000792600:0.0045595592)0/76:0.0000021118)90.9/98:0.0091356613,(LdBPK_354110.1:0.0000010000,LINF_350046100:0.0000010000)0/63:0.0000022821)75.2/93:0.0044038573,LmxM.34.4050:0.0093321952)96.7/90:0.0262784485,((LbrM.34.4040:0.0000020410,LBRM2903_340049900:0.0000010000)0/51:0.0000021666,LPAL13_340046600:0.0092019338)98/99:0.0382416408)81.5/79:0.0113806248)99.6/69:0.0727663476,LpyrH10_01_6410:0.0212679526)90.9/67:0.0398694100,CFAC1_300091200:0.0182367973)99.4/72:0.1456830575,(((Tbru_Tb927.9.10920:0.0047297928,Tbg972.9.6430:0.0000020184)100/100:0.3294575818,Tgra_Tgr.213.1030_:0.0527169497)77.9/85:0.0500361008,(BCY84_14181:0.0089707834,TcCLB.508461.230:0.0053717111)95.5/99:0.0676024624)99.6/100:0.1779219870)83.7/61:0.0935221439,PCON_0000140.mRNA-p1:0.3584061867)77.7/65:0.0789431618)100/83:1.3053741560,((PhF_6_TR22758__c0_g1_i1__m.32447:1.2154369537,Rcos_124645_TR47014_c0_g1_i1_g.124645_m.124645:1.6006263191)78.2/46:0.2100801226,((PhM_4_TR9145__c0_g1_i1__m.17330:1.0422717762,Sspe_Gene.40829:1.2305295028)92.5/81:0.2925166643,Rhum_TRINITY_DN14448_c1_g1:1.6592132645)9.4/34:0.0704075600)50.6/30:0.0742425840)91.7/64:0.2847313472,Hpha_TRINITY_DN16307_c2_g3:1.2274105849)99.7/92:0.7645203327,Rhum_TRINITY_DN450_c0_g1:0.3382012760)83.1/79:0.1611186888,(Rcos_78276_TR27814_c0_g1_i1_g.78276_m.78276:0.4966435692,Rhum_TRINITY_DN14549_c16_g1:0.3647938040)76.5/90:0.1137363103);
