# Supplementary material for: Evolution of metabolic capabilities and molecular features of diplonemids, kinetoplastids, and euglenids
Source: BMC Biol. 2020 Mar 2;18:23. doi: 10.1186/s12915-020-0754-1 (PMC7052976; doi:10.1186/s12915-020-0754-1)
Supplement: Supplementary file 19 — Additional file 19: File S5. A phylogenetic tree of KKT10 and KKT19 proteins. (TREEFILE 2 kb) [file 12915_2020_754_MOESM19_ESM.treefile]

(Ahoya_Gene.46470__c12293_g3_i1__g.46470__m.46470:0.3093621251,((Ahoya_Gene.46472__c12293_g4_i1__g.46472__m.46472:0.1314207337,Ahoya_Gene.46479__c12293_g4_i2__g.46479__m.46479:0.5693982925)95.7/100:0.0782231000,Ahoya_Gene.46480__c12293_g4_i3__g.46480__m.46480:0.0119934494)92.2/99:0.0789872699,(((BS75410:0.0067134634,BS75425:0.0000030009)100/100:0.4785678742,((((((Egra_Gene.83908:0.0562867200,(Egym_Gene.47741:0.0869430019,Rcos_49891_TR16791_c0_g1_i1_g.49891_m.49891:0.1406584287)79.8/97:0.0730202805)100/100:0.3869656682,((Hpha_TRINITY_DN12281_c0_g1_1:0.0028679358,Hpha_TRINITY_DN12281_c0_g1:0.0141148382)100/100:0.2602869444,((Hpha_TRINITY_DN15443_c2_g2_1:0.0000025630,Hpha_TRINITY_DN15443_c2_g2:0.0000025630)100/100:0.2410685131,(Rhum_TRINITY_DN14689_c14_g3:0.2258488362,Sspe_Gene.53651:0.1960542450)88.9/76:0.0714851969)29.4/45:0.0712625738)99.8/100:0.4096128526)99/100:0.2877585742,(Perk_KNH06089.1:0.9242051809,PhF_6_TR13702__c0_g1_i4__m.22127:0.3777039355)99.8/100:0.4583689233)31.6/61:0.0960538657,(PhF_6_TR19076__c1_g1_i1__m.28049:0.1915746983,(PhM_4_TR14858__c0_g2_i1__m.26167:0.3324992831,PhM_4_TR14858__c0_g2_i2__m.26165:0.0533936199)89.8/80:0.1250717358)99.4/89:0.2329885906)80.1/86:0.0922273129,(PhF_6_TR40942__c0_g1_i1__m.61947:0.2048262722,PhM_4_TR16433__c0_g8_i1__m.24892:0.1622404797)100/100:0.2251468887)99.8/100:0.1981246162,(Ndes_Gene.51275:0.4649528952,Ndes_Gene.65119:0.0959482950)95.9/100:0.0992570907)46/75:0.0296321938)84.2/86:0.0341045629,(((((((LpyrH10_16_0900:0.0000000000,LpyrH10_16_0920:0.0000000000):0.0000025630,LpyrH10_16_0910:0.0000025630)98.9/100:0.0258555345,((LmjF.09.0400:0.0000025630,LmjF.09.0410:0.0000025630)78.4/97:0.0033747814,((LbrM.09.0410:0.0314583770,LbrM.09.0420:0.0347987503)0/37:0.0000024208,((LmxM.09.0400:0.0000000000,LmxM.09.0410:0.0000000000):0.0000025630,LINF_090009900:0.0000025630)0/76:0.0000021541)51.9/56:0.0067063080)84.9/60:0.0087826958)80/78:0.0250546219,((((Tbru_Tb927.11.12420:0.0000025630,Tbru_Tb927.11.12410:0.0000025630)99.8/100:0.0839053217,(TcIL3000_0_20360:0.0039756935,TcIL3000.11.13030:0.0165209999)99.9/100:0.0961074443)85.3/93:0.0410463256,TvY486_1113350:0.1176706747)80.9/82:0.0249392938,(Tgra_Tgr.686.1040_:0.0320278379,(TcCLB.511127.320:0.0032938571,TcCLB.511127.330:0.0033876708)99/100:0.0333200089)42.1/78:0.0137542450)97.4/99:0.0487384320)81.6/91:0.0305744867,PCON_0083840.mRNA-p1:0.0784215866)37.7/73:0.0139483150,PCON_0083830.mRNA-p1:0.0989117799)35.5/74:0.0446900649,(Tbor_TRINITY_DN5934_c0_g1_1:0.0000025630,Tbor_TRINITY_DN5934_c0_g1:0.0000020106)100/100:0.2127088038)88.8/94:0.0383716721)97.1/98:0.0892063577);
