# Supplementary material for: Evolution of metabolic capabilities and molecular features of diplonemids, kinetoplastids, and euglenids
Source: BMC Biol. 2020 Mar 2;18:23. doi: 10.1186/s12915-020-0754-1 (PMC7052976; doi:10.1186/s12915-020-0754-1)
Supplement: Supplementary file 20 — Additional file 20: File S6. A phylogenetic tree of euglenozoan KKIP7 proteins. (TREEFILE 3 kb) [file 12915_2020_754_MOESM20_ESM.treefile]

(Ahoya_Gene.42889__c11971_g2_i1__g.42889__m.42889:0.1624781666,(((((((((((Ahoya_Gene.17141__c6741_g1_i1__g.17141__m.17141:0.6455575203,Ndes_Gene.29282:0.8027698438)93.6/98:0.2494593739,(BS75520:0.5551800343,(((((LpyrH10_16_0980:0.0706405909,Lsey_0133_0130:0.0995505581)100/100:0.1095859390,((((((((LmjF.09.0470:0.0000024555,LMJSD75_090010100:0.0000024555)99.9/100:0.0148062840,LGELEM452_090010000:0.0088874566)74.4/56:0.0013290343,LAEL147_000117800:0.0043880745)90.4/59:0.0043503691,(LdBPK_090520.1:0.0000024555,LINF_090010600:0.0029052600)98.8/100:0.0103090294)92.1/70:0.0093967347,LmxM.09.0470:0.0239535429)96.3/91:0.0202345422,LtaP09.0480:0.0416532987)97.1/100:0.0264203054,((LbrM.09.0490:0.0015909126,LPAL13_090010000:0.0060173784)100/100:0.0864549518,LMARLEM2494_090010000:0.0693459957)77.4/89:0.0157957912)98.9/100:0.0429054428,EMOLV88_090010000:0.1592145915)96.8/97:0.0647771505)99.7/100:0.1302234648,Baya_071_0270:0.4102889797)99.8/100:0.1658119478,((Tbru_Tb927.11.12480:0.3968615329,TvY486_0503790:0.3059575579)99.8/100:0.1950518176,(Tgra_Tgr.739.1020_:0.1435320653,(BCY84_01346:0.0350580596,TcCLB.511127.400:0.0279690189)100/100:0.2329453046)98.2/100:0.1098053764)100/100:0.1948458264)83.2/93:0.0703707293,PCON_0057970.mRNA-p1:0.6389311308)91.4/96:0.1540623785)97/98:0.2199989367)98.8/100:0.2326317794,((Hpha_TRINITY_DN31020_c0_g1:0.9122612073,Sspe_Gene.44483:0.7052368275)98.7/100:0.3992600396,(PhF_6_TR11043__c0_g1_i1__m.17917:0.5146138029,PhM_4_TR2448__c3_g2_i1__m.79208:0.4853708544)100/100:0.8306554585)85.4/92:0.1377497688)97.1/99:0.2238124599,((Hpha_TRINITY_DN11551_c0_g1:0.7584525828,Sspe_Gene.91393:0.5677173421)85.6/94:0.2191448166,(Rhum_TRINITY_DN2274_c0_g1:0.9352374471,Sspe_Gene.19397:0.3611764349)99.9/100:0.5092054428)100/100:0.7419399364)37.7/69:0.1268961865,(((Egra_Gene.54162:0.2109167949,Egym_Gene.12424:0.2455982639)94.3/98:0.2061976194,(Rcos_68193_TR24766_c0_g1_i3_g.68193_m.68193:0.0044912162,Rcos_68201_TR24766_c0_g1_i5_g.68201_m.68201:0.0212947850)100/100:0.5089552334)100/100:0.9551035932,(Hpha_TRINITY_DN9203_c0_g1:1.2378600129,Sspe_Gene.46901:0.9810337340)100/100:1.1431019320)99.3/97:0.4755363614)86.3/91:0.1714923235,((Egra_Gene.26133:1.1081068954,(Rcos_62845_TR23369_c0_g1_i1_g.62845_m.62845:0.2641050097,Rcos_62860_TR23369_c0_g1_i4_g.62860_m.62860:0.5068970859)100/100:0.9721194165)97.5/99:0.3849514202,(Egra_Gene.33696:0.7398303145,Rcos_104773_TR37834_c0_g1_i1_g.104773_m.104773:0.9838286026)100/100:1.0451053520)100/100:0.4834060651)97.2/100:0.2913351393,(((Hpha_TRINITY_DN14121_c0_g1:0.3653225075,(Rhum_TRINITY_DN5457_c0_g1:0.4214795086,Sspe_Gene.15499:0.1670724286)97.5/100:0.1477968495)94.2/98:0.1521404740,Hpha_TRINITY_DN16465_c1_g3:0.6425648116)99.6/100:0.4764028485,(Hpha_TRINITY_DN15970_c1_g7:0.5804484646,Sspe_Gene.12032:0.4934582132)99.8/100:0.5344540753)100/100:0.5320384294)99/99:0.4085843523,(Hpha_TRINITY_DN15343_c2_g2:0.4875672318,(Rhum_TRINITY_DN15013_c4_g1:0.4825267224,Sspe_Gene.9862:0.2632108809)90.7/96:0.1744929375)100/100:0.6197476121)99.9/100:0.4498747983,Perk_KNH07508.1:1.0996291420)82/90:0.2099089726,(PhF_6_TR14138__c0_g3_i1__m.22614:0.1622977968,PhM_4_TR15665__c2_g1_i1__m.3335:0.1785531651)100/100:0.4214395927)100/100:0.3727666019,((BS36385:0.1583797785,(((LpyrH10_07_0140:0.0372797818,LmjF.05.0100:0.0242347717)100/100:0.1025995563,((Tbru_Tb927.5.4380:0.0000024555,Tbru_Tb05.5K5.30:0.0000024555)100/100:0.1162146272,Tgra_Tgr.175.1140_:0.0691907502)99.7/100:0.0707231304)96.9/99:0.0428699479,PCON_0068120.mRNA-p1:0.1889962017)99.8/100:0.0776782806)57.7/80:0.0576379503,Tbor_TRINITY_DN5361_c0_g1:0.2639486837)95.3/95:0.1182246543)88.2/95:0.0934076509,Ndes_Gene.30663:0.2334987032);
